# Supplementary material for: Identification of QTL for Stem Traits in Wheat (Triticum aestivum L.)
Source: Front Plant Sci. 2022 Jul 14;13:962253. doi: 10.3389/fpls.2022.962253 (PMC9330363; doi:10.3389/fpls.2022.962253)
Supplement: Supplementary Table S1 — Phenotypic data of wheat DH population from Baiqimai and Neixiang 5. [file Data_Sheet_2.xlsx]

## Sheet: S1
Table S1.Phenotypic data of wheat DH population from Baiqimai and Neixiang 5
ID	VBs_Mean	SD_Mean	SWT_Mean	PW_Mean	RN_Mean	PH_Mean
NB001	33.9838	4.71557	3.42428	13.0785	21.8811	114.167
NB002	34.5736	4.23444	3.10818	14.301	21.2333	160
NB003	32.6376	4.46667	3.45442	15.2359	21.4111	145.5
NB004	30.6162	4.18444	2.9603	8.11278	19.4111	104.667
NB005	33.748	3.98444	2.93013	11.1312	19.3333	141.5
NB006	31.4608	3.87444	2.84893	9.2466	21.5778	154
NB007	32.0967	4.04444	2.83269	10.641	21.8778	143.167
NB008	35.5227	4.42	3.18011	13.435	22.1	143.333
NB009	35.5227	5.26222	3.91052	19.4172	21.5111	152.167
NB010	32.3909	3.96444	2.52323	11.8486	20.2556	130.5
NB011	32.2675	4.56444	3.02465	13.131	21.7778	142.167
NB012	33.264	4.46778	2.78585	11.7913	20.0222	141.5
NB013	34.9627	4.50667	2.82936	13.8512	19.1144	139.333
NB014	32.239	3.91444	2.69604	15.2023	22.2556	139.667
NB015	32.4128	4.92983	3.22445	11.9055	20.4339	116.5
NB016	34.5072	4.17667	2.74466	13.4876	21.9667	139.333
NB017	34.2697	4.33098	2.59944	11.8416	20.7129	130.333
NB018	32.8274	3.79111	2.24869	9.2778	21.3667	127
NB019	34.3174	4.38778	2.77141	17.3655	23.5111	146
NB020	34.8963	4.03778	2.78347	11.9333	19.2889	147.667
NB021	34.697	4.50778	3.02101	14.4639	23.2889	133.5
NB022	33.8809	3.85111	2.51378	9.40858	21	123.333
NB023	34.1656	4.73444	3.21746	13.8135	21.2111	125
NB024	31.7516	4.03053	2.86484	14.1453	21.228	134
NB025	31.0242	4.23444	2.93809	14.5163	22.2556	155
NB026	34.4787	4.14222	2.7508	14.0723	22.1556	145.333
NB027	30.9958	4.04889	3.09698	14.5835	22.6222	152.5
NB028	30.2555	3.96444	3.01817	14.8025	22.0889	150.667
NB029	32.9223	4.18	3.00088	13.9931	22.2667	160
NB030	34.2035	4.28444	2.96304	15.0216	21.3889	153.833
NB031	34.0232	4.25444	2.95917	15.4845	22.3667	160.333
NB032	32.4478	4.20889	3.04322	15.8043	20.4111	153.5
NB033	34.1613	4.87222	3.01366	10.9847	21.8333	136.167
NB034	34.3174	4.29333	2.92136	16.0533	22.2556	150.5
NB035	32.5522	4.78778	3.57913	15.0816	20.2556	151
NB036	31.2046	4.31222	3.01561	10.3655	21.3667	144.167
NB037	32.1441	4.1	2.60802	13.67	23.6111	139.667
NB038	35.0292	4.42556	3.25193	16.6505	22.0667	163.333
NB039	30.5877	4.57	3.00919	12.4394	21.3	129.833
NB040	30.303	4.30556	2.99312	11.2397	19.4778	142
NB041	31.4703	3.81556	3.18895	13.9361	21.8667	142.5
NB042	30.806	4.02333	2.66139	11.5605	22.3	146.333
NB043	36.0446	4.51	2.80761	11.8902	25.0111	131.333
NB044	34.6401	4.30333	2.79827	15.6251	22.8556	137
NB045	30.7965	3.75556	3.21493	12.1938	22.0556	146.833
NB046	31.9163	4.55	3.02496	13.5886	21.3333	130.833
NB047	30.4074	4.18111	2.97477	13.5384	19.3	140.167
NB048	30.7206	4.22667	2.85968	12.1976	18.7444	139
NB049	32.1726	4.30778	3.01044	10.9003	20.3778	138.333
NB050	31.5367	4.24667	3.13941	12.3156	20.4556	147.5
NB051	32.723	4.31	2.9863	11.7204	23.6	136.167
NB052	33.0837	4.16333	2.99924	15.6212	20.3333	137.5
NB053	32.4858	4.23556	2.60082	10.4304	20.7444	131.5
NB054	31.8784	4.22444	3.45389	13.9799	22.5667	126.333
NB055	33.5012	4.65556	3.0742	11.5846	22.2111	129.5
NB056	31.4134	3.90333	2.65495	10.4558	22.2889	142.333
NB057	32.1626	4.31304	2.89955	14.538	21.5314	142.333
NB058	34.3743	4.40333	2.7492	15.9071	21.9667	123.833
NB059	33.7954	4.69111	3.14687	9.23562	21.2889	104.333
NB061	31.8689	4.27556	2.87811	13.6415	20.3111	145
NB062	33.207	4.10222	2.74667	12.4464	20.3222	133.167
NB063	31.7265	4.11	3.08547	13.6814	22.1222	149.833
NB064	31.8309	4.02444	2.85369	14.1147	21.5889	147.833
NB065	32.2295	4.46111	2.90486	10.3428	18.7444	139.667
NB066	30.9958	4.19	2.72518	10.7095	20.5222	126.5
NB067	32.0777	4.18556	3.06016	14.2325	20.1111	148.5
NB068	31.5747	4.07444	2.75023	12.2353	20.6333	143.833
NB069	30.9009	4.09556	2.67069	13.0065	20.8556	137.833
NB070	36.9273	4.86556	2.93069	12.2527	23.0222	138.5
NB071	35.7599	4.65556	3.00811	14.159	21.3667	136.333
NB072	31.5462	3.81889	2.37582	8.64136	20.2556	130.333
NB073	31.6032	4.45	2.46459	10.503	21.4444	145.667
NB074	32.1631	3.76667	2.65695	11.4233	21.0222	136.333
NB075	30.8629	3.99556	2.77973	11.7842	20.1778	139.5
NB076	32.5902	3.59333	2.4232	10.5095	22.9	146.333
NB077	32.277	3.89222	2.82656	9.14215	22.5222	134.5
NB078	32.0967	4.31556	3.00301	12.1791	20.9889	135.333
NB079	31.5083	4.21333	3.37907	12.614	21.9333	141.167
NB080	34.1466	4.71889	3.03071	14.5733	21.4889	141.833
NB081	33.5582	4.39556	2.81436	14.1941	21.1444	139.667
NB082	30.7395	4.00778	3.18325	14.9285	21.3667	146.333
NB083	35.5227	4.97778	3.00407	16.3822	23.6778	156.833
NB084	30.5782	3.58556	2.36402	12.8767	22.1222	138.833
NB085	30.5687	4.22444	2.7254	14.5018	20.8222	143.333
NB086	32.6471	4.05	2.81075	11.2682	22.2222	147.5
NB087	30.6636	3.95667	2.742	12.421	20.2889	149
NB088	32.9888	4.41222	2.92423	14.9239	21.4111	147.667
NB089	30.9958	4.10444	2.53447	11.8666	20.9778	147.333
NB090	30.2935	4.26111	3.38842	11.7333	18.3778	127.667
NB091	34.1086	4.12889	2.87292	12.8785	21.9556	147.5
NB092	30.6541	3.84556	2.83008	11.9555	21.2556	137.333
NB093	34.251	3.99222	3.24737	14.6551	23.2333	147.333
NB094	32.5807	4.39	3.23902	9.37601	20.2889	134
NB095	34.3459	4.71333	2.96434	10.417	22.0333	140.667
NB096	37.7909	4.81444	3.22061	14.1296	24.6778	146.833
NB097	30.9009	4.45778	2.89173	13.3329	19.4111	148.167
NB098	29.8	3.74222	3.09155	10.5896	18.7444	137.833
NB099	32.9318	4.46556	3.0126	14.8197	20.6	130
NB100	32.6091	4.11667	3.12367	12.5603	21.5222	148.333
NB101	32.3814	3.89111	2.58311	8.941	21.1	129.167
NB102	33.6816	4.38667	3.00938	14.1132	21.1889	144
NB103	31.1951	4.06889	3.31747	15.1868	18.7778	134.333
NB104	32.9033	4.18333	3.40126	12.1258	21.2	138.5
NB105	30.3599	3.81222	2.48536	9.63236	19.4556	135.167
NB106	35.5417	4.87	3.16677	18.5819	23.2333	148
NB107	30.4738	3.80556	3.2675	12.9434	19.2222	144.833
NB108	34.3743	4.40444	2.9435	11.9793	23.2	145
NB109	33.8336	4.3242	2.81838	14.2989	23.1633	142.667
NB110	32.6004	4.21857	3.14826	15.9874	21.5394	125
NB111	33.5866	4.47333	2.56366	11.242	22.7778	132.5
NB112	28.794	3.88556	2.79255	12.9538	19.0778	151.833
NB113	31.6411	4.10889	2.67172	10.8559	22.5222	144.833
NB114	32.2675	3.80333	2.50629	14.7007	23.3111	152.5
NB115	38.3223	3.98667	2.6092	17.0043	23.3111	147.333
NB116	32.2266	3.65812	-	5.17243	22.1151	-
NB117	31.2235	4.29444	2.94816	12.1842	22.5111	145.667
NB118	34.7919	3.97778	2.59397	13.856	21.3333	137.167
NB119	30.8914	4.09333	2.87083	11.585	22.4	146.5
NB120	34.9153	4.21111	2.93868	15.6191	24.6889	144
NB121	33.2735	4.32111	2.54949	11.8129	19.0222	117.333
NB122	32.8084	4.15889	2.9828	15.2095	23.1111	118.333
NB123	31.2141	4.17667	2.6595	11.9291	19.8667	140
NB124	34.6116	5.20667	3.32588	14.5528	22.1444	116.333
NB125	32.8939	4.27667	2.84055	12.7821	22.0556	149.167
NB126	33.3399	4.22	3.24646	13.827	22.1889	145
NB127	31.6032	4.20444	3.29011	14.2419	20.8111	151.5
NB128	32.3814	4.4	2.95083	13.7848	20.3889	151.333
NB129	33.6626	4.11778	2.85194	9.82144	20.6	129.333
NB130	33.9663	4.03667	2.59299	10.014	21.2333	128
NB131	32.9033	4.32222	2.40158	9.61759	18.9333	138
NB132	32.8559	4.20222	3.04569	16.6718	21.6889	150.167
NB133	30.8534	3.92444	2.53071	12.5024	19.5778	153.833
NB134	31.3754	4.26222	3.21497	17.5904	21.5444	147.667
NB135	33.0267	4.35444	3.25949	14.5045	21.6889	131.833
NB136	32.1061	4.37333	3.23041	12.7529	20.5556	118.667
NB137	32.9508	4.37	3.27693	15.0079	19.9222	134.833
NB138	33.7195	4.46222	3.19725	13.1933	20.5444	133.167
NB139	28.7675	3.83222	2.28928	7.60072	18.4346	133.333
NB140	31.2805	4.64556	3.53035	12.7302	19.0889	121.667
NB141	33.7954	4.46667	3.38306	15.0569	21.0222	143.333
NB142	34.4408	4.37	2.64681	18.4704	22.6	155
NB144	35.0112	4.31848	3.05986	10.2866	22.4444	156.667
NB145	32.3909	4.51667	3.32183	16.8635	20.4	145.667
NB146	32.0872	4.62	3.41541	14.9228	19.2889	131.5
NB147	31.9353	4.16	2.65311	12.3851	19.6667	150
NB148	32.8741	3.90239	2.57707	13.32	22.1115	141.333
NB149	31.6453	3.9881	2.56644	12.9805	21.1556	130.667
NB150	32.8654	4.16	2.49763	9.44156	19.3556	140.167
NB151	33.3589	4.24333	2.67048	11.5148	19.8444	129
NB152	34.5641	4.54	2.70556	14.4763	20.2667	138.333
NB153	32.8939	4.32667	2.97459	21.2944	23.1111	152.667
NB154	34.232	3.96111	2.54601	12.4383	21.7778	124.833
NB155	31.1002	4.31556	3.15735	11.2255	21.8333	151.667
NB156	33.1975	4.35778	3.20147	15.5472	20.3667	138.333
NB157	33.6151	4.36111	2.88538	14.8253	19.9667	149.833
NB158	32.3055	4.19333	3.01316	11.3629	19.8444	149.167
NB159	34.0422	4.20111	2.61494	14.3587	24.5444	139.167
NB160	31.774	4.01111	2.96996	13.002	20.6222	129.333
NB161	32.0207	4.85444	2.98127	8.87323	20.5111	119
NB162	35.3344	4.91145	2.64826	22.8224	21.4817	-
NB163	32.6945	4.47444	2.89061	11.7959	21.5778	135
NB164	34.7634	4.42444	2.85592	20.674	24.3667	162.5
NB165	34.2605	4.50444	2.95078	12.3435	22.5778	134.833
NB166	31.6886	4.09778	2.61776	13.8576	20.7111	130.333
NB167	33.8144	4.17111	2.61647	14.447	23.7556	141.167
NB168	34.1246	4.09255	2.76869	10.2353	20.7778	155.833
NB169	32.4478	4.25	2.5842	10.7855	19.3	126.667
NB170	35.4183	4.41222	2.46166	15.1208	24.6111	123.5
NB171	33.3304	4.24333	2.4039	12.1402	22.6667	128.667
NB172	32.6661	4.29889	2.67375	11.5541	21.9	123.667
NB173	32.4573	4.39556	3.05026	15.8177	19.9778	158.333
NB174	33.3589	4.47667	3.09662	14.5149	22.1	135.667
NB175	34.5072	4.06111	2.70863	15.1276	21.3333	130.167
NB176	31.5083	3.99111	2.67547	13.5529	19.4889	149.833
NB177	31.5937	4.05667	2.77966	11.1183	19	132.333
NB178	32.5237	4.12778	2.7606	15.511	19.7556	132.667
NB179	30.6162	4.36111	3.0458	12.3562	19.0889	107.167
NB180	31.7645	4.04222	2.87195	12.3339	19.5889	126
NB181	35.0197	4.52889	2.88315	15.142	21.6778	136
NB182	31.9258	4.29667	2.82294	14.6819	21.0444	139.833
NB183	31.1666	4.14778	2.72774	12.0778	21.3889	124.167
NB184	32.2011	4.05222	2.74327	11.2898	21.9111	145
NB185	32.0682	4.27667	3.09389	11.8058	22.3222	145.167
NB186	29.5343	4.27667	3.29993	13.0311	20.8111	120
NB187	33.5677	4.10889	2.70474	14.9109	20.7111	133.333
NB188	32.78	4.43	2.73452	9.90183	19.2444	109.667
NB189	33.6056	4.17	2.75195	14.2845	20.2778	139.667
NB190	33.9188	4.14333	2.72082	13.8043	21.5667	146
NB191	31.3374	4.44111	3.13406	11.5591	21.0667	135.667
NB192	33.5012	4.41778	2.88924	14.5946	22.7667	150.167
NB193	31.2995	3.59778	2.41	13.7163	21.3444	147
NB194	33.748	4.78444	3.29988	16.9685	22.4889	155
NB195	30.73	3.89556	2.72982	10.9237	19.2889	142.667
NB196	32.1384	3.85812	2.49826	15.8374	21.2151	155

## Sheet: S2
Table S2.Genotypic data of wheat DH population from Baiqimai and Neixiang 5
Taxa	NB001	NB002	NB003	NB004	NB005	NB006	NB007	NB008	NB009	NB010	NB011	NB012	NB013	NB014	NB015	NB016	NB017	NB018	NB019	NB020	NB021	NB022	NB023	NB024	NB025	NB026	NB027	NB028	NB029	NB030	NB031	NB032	NB033	NB034	NB035	NB036	NB037	NB038	NB039	NB040	NB041	NB042	NB043	NB044	NB045	NB046	NB047	NB048	NB049
Group 1A
D4541143-0	a	b	b	a	b	b	a	a	a	b	b	a	a	b	a	b	a	a	a	b	a	b	a	-	b	b	b	b	a	a	a	b	b	a	a	a	a	b	b	a	b	b	b	a	b	b	a	b	b
D7346890-0	b	b	b	a	b	b	a	a	a	b	b	a	a	b	a	b	a	a	a	b	a	b	a	a	b	b	b	b	a	a	a	b	b	a	a	a	a	b	b	a	b	a	b	a	b	b	-	b	b
D4991811-0	b	b	a	a	b	b	a	a	a	b	b	a	a	b	a	b	a	a	a	b	a	b	b	b	b	b	b	b	a	a	a	b	b	a	a	a	a	b	b	a	b	a	b	b	b	b	a	b	b
D3953211-1A15.5	b	b	a	a	b	b	a	a	a	b	b	a	a	b	a	b	a	a	a	b	a	b	b	a	b	b	b	b	a	a	a	b	b	a	a	a	a	b	b	a	b	a	b	b	b	b	b	b	b
D4405467-0	b	b	a	a	b	b	a	a	a	b	b	a	a	b	a	b	a	a	a	b	a	b	b	b	b	b	b	b	a	a	a	b	b	a	a	a	a	b	b	a	b	a	b	b	b	b	-	b	b
3064386-1A14.3	b	b	a	a	b	b	a	a	a	b	b	a	a	b	a	b	a	a	a	b	a	b	b	-	b	b	b	b	a	a	a	b	b	a	a	a	a	b	b	a	b	a	b	b	b	b	-	b	b
D3026425-1A15	b	b	a	a	b	b	a	a	a	b	b	a	a	b	a	b	a	a	a	b	a	b	b	a	a	b	b	b	a	a	a	b	b	a	a	a	a	b	b	a	b	a	b	b	b	b	b	b	b
D5358301-0	b	b	a	a	b	b	a	a	a	b	b	a	a	b	a	b	a	a	a	b	a	b	b	a	b	b	b	b	a	a	a	b	b	a	a	a	a	b	b	a	b	a	b	b	b	b	-	b	b
1266409-1A23.2	b	b	a	a	b	b	a	a	a	b	b	a	a	b	a	b	a	a	a	b	a	b	b	-	b	b	b	b	a	a	a	b	b	a	a	a	a	b	b	a	b	a	b	b	b	b	-	b	b
1000376-1A21.8	b	b	a	a	b	b	a	a	a	b	b	a	a	b	a	b	a	a	a	b	a	b	b	-	b	b	b	b	a	a	a	b	b	a	a	a	a	b	b	b	b	a	b	b	b	b	-	b	b
1089977-1A25.8	b	b	a	a	b	b	a	a	b	b	b	a	a	b	a	b	b	a	a	b	a	b	b	a	b	b	b	b	a	a	a	b	b	a	a	a	a	b	b	b	b	a	b	b	b	b	-	b	b
D7347040-0	b	b	a	a	b	b	a	a	b	b	b	a	a	b	a	b	b	a	a	b	a	b	b	b	b	b	b	b	a	a	a	b	b	a	a	a	a	b	b	b	b	a	b	b	b	b	-	b	b
D7939346	b	b	a	a	b	b	a	a	b	b	b	a	a	b	a	b	b	a	a	b	a	b	b	a	b	b	b	b	a	a	a	b	b	a	a	a	a	b	b	b	b	a	b	b	b	b	-	b	b
1098073-1A33.4	b	b	a	a	b	b	a	a	b	b	b	a	a	b	a	b	b	a	a	b	a	b	b	-	b	b	b	b	a	a	a	b	b	a	a	a	a	b	b	b	b	a	b	b	b	b	-	b	b
D1138664-1A34.3	b	b	a	a	b	b	a	a	b	b	b	b	b	b	a	b	b	a	a	b	a	b	b	b	b	b	b	b	b	b	b	b	b	a	a	a	a	b	a	b	b	a	b	b	b	b	b	b	b
1126027-1A33.9	b	b	a	a	b	b	a	a	b	b	b	b	b	b	a	b	b	a	a	b	a	b	b	-	b	b	b	b	b	b	b	b	b	a	a	a	a	b	a	b	b	a	b	b	b	b	-	b	b
D3020474-1A33.7	b	b	a	a	b	b	a	a	b	b	b	b	b	b	a	b	b	a	a	b	a	b	b	a	b	b	b	b	b	b	b	b	b	a	a	a	a	b	a	b	b	a	b	b	b	b	a	b	b
D7337225	b	b	a	a	a	b	b	a	b	b	b	b	b	b	a	b	b	a	a	a	a	b	a	a	b	b	b	b	b	b	b	b	b	a	a	a	a	b	a	b	b	a	b	b	b	b	a	b	b
D1091533	b	b	a	a	a	b	b	b	b	a	a	a	a	b	a	a	a	a	a	a	a	b	a	b	b	a	b	b	b	b	b	b	b	b	b	a	a	a	a	b	b	a	a	a	b	b	b	b	a
1082710-1A39.1	b	a	a	a	a	b	b	a	b	b	b	b	b	b	a	b	a	a	a	a	a	b	b	-	b	b	b	b	b	b	b	b	b	a	a	a	a	a	a	b	b	a	a	b	b	b	-	b	b
D3947067-1A79.6	b	a	a	a	a	b	b	a	b	b	b	b	b	b	a	b	a	a	a	a	a	b	b	-	b	b	b	b	b	b	b	b	b	a	a	a	a	a	a	b	b	a	a	b	b	b	-	b	b
D1105662-0	b	a	a	a	a	b	b	a	b	b	b	b	b	b	a	a	a	a	a	a	a	b	b	-	b	a	b	b	b	b	b	b	b	a	b	a	a	a	a	b	b	a	a	b	b	b	b	b	b
2281371-1A46.9	b	a	a	a	a	b	b	a	b	b	b	b	b	b	a	b	a	a	a	a	a	b	b	-	b	b	b	b	b	b	b	b	b	a	b	a	a	a	a	b	b	a	a	b	b	b	-	b	b
D1673034-6B19.9	b	a	a	a	a	a	b	a	b	b	b	b	b	b	a	a	a	a	a	a	a	b	b	-	a	a	a	a	b	b	b	b	b	b	b	a	a	a	a	b	b	a	a	b	b	b	a	b	b
2259602-1A52.9	b	a	a	a	a	b	b	a	b	b	b	b	b	b	a	a	a	a	a	a	a	b	b	-	b	a	b	b	b	b	b	b	b	a	b	a	a	a	a	b	b	a	a	b	b	b	-	b	b
D4538258-0	b	a	a	a	a	a	b	a	b	b	b	b	b	b	a	a	a	a	a	a	a	b	b	-	a	a	a	a	b	b	b	b	b	a	b	a	a	a	a	b	b	a	a	b	b	b	b	b	b
1047696-1A48.3	b	a	a	a	a	a	b	a	b	b	b	b	b	b	a	a	a	a	a	a	a	b	b	-	a	a	a	a	b	b	b	b	b	a	b	a	a	a	a	b	b	a	a	b	b	b	-	b	b
D3951162-0	b	a	a	a	a	a	b	a	b	b	b	b	b	b	a	a	a	a	a	a	a	b	b	b	a	a	a	a	b	b	b	b	b	b	b	a	a	a	a	b	b	a	a	a	b	b	b	b	a
D3385385	b	a	a	a	a	a	b	a	b	b	b	b	b	b	a	a	a	a	a	a	a	b	b	b	a	a	a	a	b	b	b	b	b	b	b	a	a	a	a	b	b	a	a	b	b	b	b	b	a
D1102254-1A62.20	b	a	a	a	a	a	b	a	b	b	b	b	b	b	a	a	a	a	a	a	a	b	b	b	a	a	a	a	a	b	b	b	b	b	b	a	a	a	a	b	b	a	a	-	b	b	b	b	a
1093186-1A57.9	b	a	a	a	a	a	b	a	b	b	b	b	b	b	a	a	a	a	a	a	a	b	b	-	a	a	a	a	b	b	b	b	b	b	b	a	a	a	a	b	b	a	a	b	b	b	-	b	a
4404461-1D46.8	b	a	a	a	a	a	b	a	b	b	b	b	b	b	a	a	a	a	a	a	a	b	b	b	a	a	a	a	b	b	b	b	b	b	b	a	a	a	a	b	b	a	a	a	b	b	-	b	a
D3938968-1A63.3	b	a	a	a	a	a	b	a	b	b	b	b	b	b	a	a	a	a	a	a	a	b	b	b	a	a	a	a	b	b	b	b	b	b	b	a	a	a	a	b	b	a	a	a	b	b	b	b	a
D3947189	b	a	a	a	a	a	b	a	b	a	a	a	a	b	a	a	a	a	a	a	a	b	a	b	a	a	a	a	b	b	b	b	b	b	b	a	a	a	a	b	b	a	a	a	b	b	b	b	a
D1139516-0	b	a	a	a	a	a	b	a	b	a	b	a	a	b	a	a	a	a	a	a	a	b	a	b	a	a	a	a	b	b	b	b	b	b	b	a	a	a	a	b	b	a	a	a	b	b	a	b	a
D987095-1A66.2	b	a	a	a	a	a	b	a	b	a	b	a	a	b	a	a	a	a	a	a	a	b	a	b	a	a	a	a	b	b	b	b	b	b	b	a	a	a	a	b	b	a	a	a	b	b	-	b	a
D1265456-1A66.7	b	a	a	a	a	a	b	a	b	a	b	a	a	b	a	a	a	a	a	a	a	b	a	b	a	a	a	a	b	b	b	b	b	b	b	a	a	a	a	b	b	a	a	a	b	b	-	b	a
D7326768	b	a	a	a	a	a	b	a	b	a	a	a	a	b	a	a	a	a	a	a	a	b	a	b	a	a	a	a	b	b	b	b	b	b	b	a	a	a	a	b	b	a	a	a	b	b	b	b	a
D1229007-1D55.5	b	a	a	a	a	a	b	a	b	a	a	a	a	b	a	a	a	a	a	a	a	b	a	b	a	a	a	a	b	b	b	b	b	b	b	a	a	a	a	b	b	a	a	a	b	b	b	b	a
D3937599	b	a	a	a	a	a	b	a	b	a	a	a	a	b	a	a	a	a	a	a	a	b	a	b	a	a	a	a	b	b	b	b	b	b	b	a	a	a	a	b	b	a	a	a	b	b	b	b	a
D12735141	b	a	a	a	a	a	b	a	b	a	a	a	a	b	a	a	a	a	a	a	a	b	a	b	a	a	a	a	b	b	b	b	b	b	b	a	a	a	a	b	b	a	a	a	b	b	b	b	a
D1108646-1A91.3	b	a	a	a	a	a	b	a	b	a	a	a	a	b	a	a	a	a	a	a	a	b	a	b	a	a	a	a	b	b	b	b	b	b	b	a	a	a	a	b	b	a	a	a	b	b	b	b	a
D1279614-1A94.1	b	a	a	a	a	a	b	a	b	a	a	a	a	b	a	a	a	a	a	a	a	b	a	b	a	a	a	a	b	b	b	b	b	b	b	a	a	a	a	b	b	a	a	a	b	b	b	b	a
5050380-1B65.5-0	b	a	a	a	a	a	b	a	b	a	a	a	a	b	a	a	a	a	a	a	a	b	a	b	a	a	a	a	b	b	b	b	b	b	b	a	a	a	a	b	b	a	a	a	b	b	-	b	a
D1307524-1A78.8	b	b	a	a	a	a	b	a	b	a	a	a	a	b	a	a	a	a	a	a	a	b	a	b	b	a	b	b	b	b	b	b	b	b	b	a	a	a	a	b	b	a	a	a	b	b	-	b	a
D3222488	b	b	a	a	a	a	b	a	b	a	a	a	a	b	a	a	a	a	a	a	a	b	a	b	b	a	b	b	b	b	b	b	b	b	b	a	a	a	a	b	b	a	a	a	b	b	b	b	a
D4439902-1A77.90	b	b	a	a	a	a	b	a	b	a	a	a	a	b	a	a	a	a	a	a	a	b	a	a	b	a	b	b	b	b	b	b	b	b	b	a	a	a	a	b	b	a	a	a	b	b	b	b	a
D1230017-1A78.9	b	b	a	a	a	a	b	a	b	a	a	a	a	b	a	a	a	a	a	a	a	b	a	a	b	a	b	b	b	b	b	b	b	b	b	a	a	a	a	b	b	a	a	a	b	b	-	b	a
D5324386-1A82	b	b	a	a	a	a	b	a	b	a	a	b	b	b	a	a	a	a	a	a	a	b	a	-	b	a	b	a	b	b	b	b	b	a	b	a	a	a	a	b	b	a	a	a	b	b	-	-	a
3222545-1A91.1	b	b	a	a	a	a	b	a	b	a	a	b	b	b	a	a	a	a	a	a	a	b	a	a	b	a	b	b	b	b	b	b	b	b	b	a	a	a	a	b	b	a	a	a	b	b	-	b	a
D1121826-1A80.8	b	b	a	a	a	a	b	a	b	a	a	b	b	b	a	a	a	a	a	a	a	b	a	b	b	a	b	b	b	b	b	b	b	a	b	a	a	a	a	b	b	a	a	a	b	b	-	b	a
D12338850-0	b	b	a	a	a	a	b	a	b	a	a	b	b	b	a	a	a	a	a	a	a	b	a	-	b	a	b	b	b	b	b	b	b	a	b	a	a	a	a	b	b	a	a	a	b	b	a	b	a
D1688356-1A83.3	b	b	a	a	a	a	b	a	b	a	a	b	b	b	a	a	a	a	a	a	a	b	a	-	b	a	b	b	b	b	b	b	b	a	b	a	a	a	a	b	b	a	a	a	b	b	-	b	a
982829-1A80.5	b	b	a	a	a	a	b	a	b	a	a	b	b	b	a	a	a	a	a	a	a	b	a	a	b	a	b	b	b	b	b	b	b	a	b	a	a	a	a	b	b	a	a	a	b	b	-	b	a
D3384952-1A82.4	b	b	a	a	a	a	b	a	b	a	a	b	b	b	a	b	a	a	a	a	a	b	a	-	b	b	b	b	b	b	b	b	b	a	b	a	a	a	a	b	b	a	a	a	b	b	b	b	a
984424-1A85.8	b	b	a	a	a	a	b	a	b	a	a	b	b	b	a	b	a	a	a	a	a	b	a	-	b	b	b	b	b	b	b	b	b	a	b	a	a	a	a	b	b	a	a	a	b	b	b	b	a
2260591-1A91.1	b	b	a	a	a	a	b	a	b	a	a	b	b	b	a	b	a	a	a	a	a	b	a	-	b	b	b	b	b	b	b	b	b	a	b	a	a	a	a	b	b	a	a	a	b	b	a	b	a
D2281630-1A82.4	b	b	a	a	a	a	b	a	b	a	a	b	b	b	a	b	a	a	a	a	a	b	a	b	b	b	b	b	b	b	b	b	b	a	b	a	a	a	a	b	b	a	a	a	b	b	b	b	a
D1117828-1A83.2	b	b	a	a	a	a	b	a	b	a	a	b	b	b	a	b	a	a	a	a	a	b	a	-	b	b	b	b	b	b	b	b	b	a	b	a	a	a	a	b	b	a	a	a	b	b	a	b	a
D1091122-1A79.4	b	b	a	a	a	a	b	a	b	a	a	b	b	b	a	b	a	a	a	a	a	b	a	b	b	b	b	b	b	b	b	b	b	a	b	a	a	a	a	b	b	a	a	a	b	b	-	b	a
978646-1A78.3	b	b	a	a	a	a	b	a	b	a	a	b	b	b	a	b	a	a	a	a	a	b	a	-	b	b	b	b	b	b	b	b	b	a	b	a	a	a	a	b	b	a	a	a	b	b	-	b	a
D3939696-1A83.7	b	b	a	a	a	a	b	a	b	a	a	b	b	b	a	b	a	a	a	a	a	b	a	b	b	b	b	b	b	b	b	b	b	a	b	a	a	a	a	b	b	a	a	a	b	b	a	b	a
4409714-1A83.8-0	b	b	a	a	a	a	b	a	b	a	a	b	b	b	a	b	a	a	a	a	a	b	a	-	b	b	b	b	b	b	b	b	b	a	b	a	a	a	a	b	b	a	a	a	b	b	a	b	a
D38284661-0	b	b	a	a	a	a	b	a	b	a	a	b	b	b	a	b	a	a	a	a	a	b	a	a	b	b	b	b	b	b	b	b	b	a	b	a	a	a	a	b	b	a	a	a	b	b	-	b	a
D3941919-1A86.30	b	b	a	a	a	a	b	a	b	a	a	b	b	b	a	b	a	a	a	a	a	b	a	a	b	b	b	b	b	b	b	b	b	a	b	a	a	a	a	b	b	a	a	a	b	b	a	b	a
D3951968-0	b	b	a	a	a	a	b	a	b	a	a	b	b	b	a	b	a	a	a	a	a	b	a	-	b	b	b	b	b	b	b	b	b	a	b	a	a	a	a	b	b	a	a	a	b	b	b	b	a
D4009175-0	b	b	a	a	a	a	b	a	b	a	a	b	b	b	a	b	a	a	a	a	a	b	a	a	b	b	b	b	b	b	b	b	b	a	b	a	a	a	a	b	b	a	a	a	b	b	a	b	a
D3956400-1A79.90	b	b	a	a	a	a	b	a	b	a	a	b	b	b	a	b	a	a	a	a	a	b	a	-	b	b	b	b	b	b	b	b	b	a	b	a	a	a	a	b	b	a	a	a	b	b	b	b	a
7341743-	b	b	a	a	a	a	b	a	b	a	a	b	b	b	a	b	a	a	a	a	a	b	a	-	b	b	b	b	b	b	b	b	b	a	b	a	a	a	a	b	b	a	a	a	b	b	-	b	a
D3961416-1D31.10	b	b	a	a	a	a	b	a	b	a	a	b	b	b	a	b	a	a	a	a	a	b	a	b	b	b	b	b	b	b	b	b	b	a	b	a	a	a	a	a	b	a	a	a	b	b	-	b	a
D1375130-1A92.5	b	b	a	a	a	a	b	a	b	a	a	b	b	b	a	b	a	a	a	a	a	b	a	a	b	b	b	b	b	b	b	b	b	a	b	a	a	a	a	b	b	a	a	a	b	b	a	b	a
D1056749-1A89.1	b	b	a	a	a	a	b	a	b	a	a	b	b	b	a	b	a	a	a	a	a	b	a	-	b	b	b	b	b	b	b	b	b	a	b	a	a	a	a	b	b	a	a	a	b	b	b	b	a
D3953819	b	b	a	a	a	a	b	a	b	a	a	b	b	b	a	b	a	a	a	a	a	b	a	a	b	b	b	b	b	b	b	a	b	a	b	a	a	a	a	b	b	a	a	a	b	b	b	b	a
D2294599-6B27.3	b	b	a	a	a	a	b	a	b	a	a	b	b	b	a	b	a	a	a	a	a	b	a	a	b	b	b	b	b	b	b	a	b	a	b	a	a	a	a	b	b	a	a	a	b	b	b	b	a
1138375-	b	b	a	a	a	a	b	a	b	a	a	b	b	a	a	b	a	a	a	a	a	b	a	a	b	b	b	b	b	b	b	a	b	a	b	a	a	a	a	b	b	a	a	a	b	b	b	b	a
D4536206-0	b	b	a	a	a	a	b	a	b	a	a	b	b	a	a	b	a	a	a	a	a	b	a	a	b	b	b	b	b	b	b	a	b	a	b	a	a	a	a	b	b	a	a	a	b	b	b	b	a
3939206--0	b	b	a	a	a	a	b	a	b	a	b	b	b	a	a	b	a	a	a	a	a	b	a	a	b	b	b	b	b	b	b	a	b	a	b	a	a	a	a	b	b	a	a	a	b	b	b	b	a
3064701-1A103-0	b	b	a	a	a	a	b	a	b	a	b	b	b	a	a	b	a	a	a	a	a	b	a	a	b	b	b	b	b	b	b	a	b	a	b	b	a	a	a	b	b	a	a	a	b	b	b	b	a
D4408543-0	b	b	a	a	a	a	b	a	b	a	b	b	b	a	a	b	a	a	a	a	a	b	a	a	b	b	b	b	b	b	b	a	b	a	b	b	a	a	a	b	b	a	a	a	b	b	b	b	a
D1087705-1A99.1	b	b	a	a	a	a	b	a	b	a	b	b	b	a	a	b	a	a	a	a	a	b	a	a	b	b	b	b	b	b	b	a	b	a	b	b	a	a	a	b	b	a	a	a	b	b	b	b	a
D1166905-1A101	b	b	a	a	a	a	b	a	b	a	b	b	b	a	a	b	a	a	a	a	a	b	a	-	b	b	b	b	b	b	b	a	b	a	b	b	a	a	a	b	b	a	a	a	b	b	b	b	a
2259122-1A106	b	b	a	a	a	a	b	a	b	a	b	a	a	a	a	b	a	a	a	a	a	b	a	-	b	b	b	b	b	b	b	a	b	a	b	b	a	a	a	b	b	a	a	a	b	b	b	b	a
D3937719-1A105	b	b	a	a	a	a	b	a	b	a	b	a	a	a	b	b	a	b	a	a	a	b	a	-	b	b	b	b	b	b	b	a	b	a	b	b	a	a	a	b	b	a	a	b	b	b	b	b	a
D1074600-1A106	b	b	a	a	a	a	b	a	b	a	b	a	a	a	b	b	a	b	a	a	a	b	a	-	b	b	b	b	b	b	b	a	b	a	b	b	a	a	a	b	b	a	a	b	b	b	b	b	a
D3533509-1A1050	b	b	a	a	a	a	b	a	b	a	b	a	a	a	b	b	a	b	a	a	a	b	a	-	b	b	b	b	b	b	b	a	b	a	b	b	a	a	a	b	b	a	a	b	b	b	b	b	a
D1202679-1A108	b	b	a	a	a	a	b	a	b	a	b	a	a	a	b	b	a	b	a	a	a	b	a	b	b	b	b	b	b	b	b	a	b	a	b	b	a	a	a	b	b	a	a	b	b	b	b	b	a
D1404564-1A104	b	b	a	a	a	a	b	a	b	a	b	a	a	a	b	b	a	b	a	a	a	b	a	-	b	b	b	b	b	b	b	a	b	a	b	b	a	a	a	b	b	a	a	b	b	b	b	b	a
1127081--0	b	b	a	a	a	b	b	a	a	a	b	a	a	a	b	b	b	b	a	a	a	b	a	-	b	b	b	b	b	b	b	a	a	a	a	b	a	a	a	b	b	a	a	b	b	b	b	b	a
D1665599-1A1180	b	b	a	a	a	b	b	a	a	a	b	a	a	a	b	b	b	b	a	a	a	b	a	a	b	b	b	b	b	b	b	a	a	a	a	b	a	a	a	b	b	a	a	b	b	b	b	b	b
D4541863-0	b	b	a	a	a	b	b	a	a	a	b	a	a	a	b	b	b	b	a	a	a	b	a	-	b	b	b	b	b	b	b	a	a	a	a	b	a	a	a	b	b	a	a	b	b	b	b	b	b
3959168-1A118	b	b	a	a	a	b	b	a	b	a	b	a	a	a	b	b	b	b	a	a	a	b	a	b	b	b	b	b	b	b	b	a	a	a	a	b	a	a	a	b	b	a	a	b	b	b	b	b	b
D1233509-1A122	b	b	a	a	a	b	b	a	b	a	b	a	b	a	b	b	b	b	a	a	a	b	a	-	b	b	b	b	b	b	b	a	a	a	a	b	a	a	a	b	b	a	a	b	b	b	b	b	b
D4005520-1A118	b	a	a	a	a	b	b	a	b	a	b	a	a	a	b	b	b	b	a	a	a	b	a	-	b	b	b	b	b	b	b	a	a	a	a	b	a	a	a	b	b	a	a	b	b	b	b	b	b
D4539577-0	b	a	a	a	a	b	b	a	b	a	b	a	a	a	b	b	b	b	a	a	a	b	a	-	b	b	b	b	b	b	b	a	a	a	a	b	a	a	a	b	b	a	a	b	b	b	b	b	a
D5331671-0	b	b	a	a	a	b	b	a	b	a	b	a	a	a	b	b	b	b	a	a	a	b	a	-	b	b	b	b	b	b	b	a	a	a	a	b	b	a	a	b	b	a	a	b	b	b	b	b	a
D3022792-1A118	b	a	a	a	a	b	b	a	b	a	b	a	a	a	b	b	b	b	a	a	a	b	a	-	b	b	b	b	b	b	b	a	a	a	a	b	a	a	a	b	b	a	a	b	b	b	b	b	a
D1183644-1A139	b	a	a	b	a	b	a	a	b	b	b	a	a	a	b	b	b	b	a	a	a	b	b	-	b	b	b	b	b	b	b	a	a	a	a	a	a	a	a	b	b	a	a	a	-	b	-	b	a
D1133417-1A182	b	a	a	a	a	b	a	a	b	b	b	a	a	a	a	b	b	a	b	a	b	a	b	b	b	b	b	b	b	b	b	a	b	a	a	b	b	a	a	b	a	a	a	a	a	b	-	a	a
D5568176-0	b	a	a	a	a	b	a	a	b	b	b	a	a	a	a	b	b	a	b	a	b	a	b	a	b	b	b	b	b	b	b	a	b	a	a	b	b	a	a	b	a	a	a	a	a	b	a	a	b
D1090200-1A215	b	b	b	a	a	a	b	b	a	b	b	b	b	a	a	b	b	a	b	a	b	a	b	a	b	b	b	b	b	b	b	a	b	a	a	b	b	a	b	b	a	b	b	a	a	b	-	a	a
D3952828-0	b	b	b	a	a	a	b	b	a	b	b	b	b	a	a	b	b	a	b	a	b	a	b	a	b	b	b	b	b	b	b	a	b	a	a	b	b	a	b	b	a	b	b	a	a	b	-	a	a
D2252495-1A216	b	b	b	a	a	a	b	b	a	b	b	b	b	a	a	b	b	a	b	a	b	a	b	a	b	b	b	b	b	b	b	a	b	a	a	b	b	a	b	b	a	b	b	a	a	b	a	a	a
D4003244-0	b	b	b	a	a	a	b	b	a	b	b	b	b	a	a	b	b	a	b	a	b	a	b	a	b	b	b	b	b	b	b	a	b	a	a	b	b	a	b	b	a	b	b	a	a	b	-	a	a
D1206394-1A226	b	b	b	a	a	b	b	b	a	b	b	b	b	a	a	b	b	a	b	a	b	a	b	b	b	b	b	b	b	b	b	a	b	a	a	b	b	a	b	b	a	b	b	a	a	b	a	a	a
D1861968-1A2260	b	b	b	a	a	b	b	b	a	b	b	b	b	a	a	b	b	a	b	a	b	a	b	-	b	b	b	b	b	b	b	a	b	a	a	b	b	a	b	b	a	b	b	a	a	b	a	a	a
1213940-1A223	b	b	b	a	a	a	b	b	a	b	b	b	b	a	a	b	b	a	b	a	b	a	b	a	b	b	b	b	b	b	b	a	b	a	a	b	b	a	b	b	a	b	b	a	a	b	-	a	a
1098094-1A228	a	b	b	a	a	a	b	b	a	b	b	b	b	b	a	b	b	a	b	a	b	a	a	b	b	b	b	b	b	b	b	a	b	a	a	b	b	a	b	b	a	b	b	a	a	b	b	b	a
1088560-1A239	a	b	b	a	a	a	b	b	a	b	b	a	a	b	a	b	b	a	b	a	b	a	a	b	b	b	b	b	b	b	b	a	b	a	a	b	b	b	b	b	a	b	b	a	a	b	b	b	a
D3950004-1A250	a	b	b	a	a	a	b	b	a	b	b	a	a	b	a	b	b	a	b	a	b	a	a	b	b	b	b	b	b	b	b	a	b	a	a	a	b	b	b	b	a	b	b	a	a	b	a	b	a
D4405998-0	a	b	b	a	a	a	b	b	a	b	b	a	a	b	a	b	b	a	b	a	b	a	a	a	b	b	b	b	b	b	b	a	b	a	a	a	b	b	b	b	a	b	b	a	a	b	a	b	a
D4394445	a	b	b	a	a	a	b	b	a	b	b	a	a	b	a	b	b	a	b	a	b	a	a	-	b	b	b	b	b	b	b	a	b	a	a	a	b	b	b	b	a	b	b	a	a	b	a	b	a
D15326934-0	a	b	b	a	a	a	b	b	a	b	b	a	a	b	a	b	b	a	b	a	b	a	a	a	b	b	b	b	b	b	b	a	b	a	a	a	b	b	b	b	a	b	b	a	a	b	a	b	a
D3022546-1B7.790	b	b	a	a	a	b	b	b	a	a	b	a	a	a	b	b	a	b	b	a	b	b	a	a	b	b	b	b	b	a	b	b	b	a	a	a	a	a	a	a	b	a	a	a	b	a	a	b	b
D1242215-1B8.410	b	b	a	a	a	b	b	b	a	a	b	a	a	a	b	b	a	b	b	a	b	b	a	a	b	b	b	b	b	a	b	b	b	a	a	a	a	a	a	a	b	a	a	a	b	a	a	b	b
D4993883-0	b	b	a	a	a	b	b	b	a	a	b	a	a	a	b	b	a	b	b	a	b	b	a	a	b	b	b	b	b	a	b	b	b	a	a	a	a	a	a	a	b	a	a	a	b	a	-	b	b
D5350034-1B4.19	b	b	a	a	a	b	b	b	a	a	b	a	a	a	b	b	a	b	b	a	b	b	a	a	b	b	b	b	b	a	b	b	b	a	a	a	a	a	a	a	b	a	a	a	b	a	a	b	b
D4008728-1B51.3	b	b	a	a	a	b	b	b	a	a	b	a	a	a	b	b	a	b	b	a	b	b	a	a	b	b	b	b	b	a	b	b	b	a	a	a	a	a	a	a	b	a	a	a	b	a	a	b	b
D4395187-1B51.30	b	b	a	a	a	b	b	b	a	a	b	a	a	a	b	b	a	b	b	a	b	b	a	a	b	b	b	b	b	a	b	b	b	a	a	a	a	a	a	a	b	a	a	a	b	a	b	b	b
D3951963-1B51.30	b	b	a	a	a	b	b	b	a	a	b	a	a	a	b	b	a	b	b	a	b	b	a	a	b	b	b	b	a	a	a	a	b	a	a	a	a	a	a	a	b	a	a	a	b	b	-	b	b
D2294195-1B20.50	b	b	a	a	a	b	b	b	a	a	b	a	a	a	b	b	a	b	b	a	b	b	a	a	b	b	b	b	a	a	a	a	b	a	a	a	a	a	a	a	b	a	a	a	b	b	b	b	b
D4005387-1B46.2	b	b	a	a	a	b	b	b	a	a	b	a	a	a	b	b	a	b	b	a	b	b	a	a	b	b	b	b	a	a	a	a	b	a	a	a	a	a	a	a	b	a	a	a	b	b	-	b	b
D5323716-0	a	b	a	a	a	b	b	a	a	a	b	b	b	a	b	b	a	b	b	b	b	b	a	a	b	b	b	b	a	a	a	a	b	b	a	a	a	a	a	b	b	a	a	a	b	b	-	b	b
1201416-1B48	a	b	a	a	b	b	b	a	a	a	b	b	b	a	b	b	a	b	a	b	a	b	a	a	a	b	a	a	a	a	a	a	a	b	a	a	a	a	a	b	b	a	a	a	b	b	-	b	b
D1208560-1B45.3	a	b	a	a	b	a	b	a	a	a	b	b	b	a	b	b	a	b	a	b	a	b	a	a	a	b	a	a	a	b	a	a	a	b	a	a	a	a	a	b	b	a	a	a	b	b	a	b	b
D5350163-0	a	b	a	a	b	a	b	a	a	a	b	b	b	a	b	b	a	b	a	b	a	b	a	a	a	b	a	a	a	b	a	a	a	b	a	a	a	a	a	b	b	a	a	a	b	b	-	b	b
D3533277-1B45.3	a	b	a	a	b	a	b	a	a	a	b	b	b	a	b	b	a	b	a	b	a	b	a	a	a	b	a	a	a	b	a	a	a	b	a	a	a	a	a	b	b	a	a	a	b	b	-	b	b
1151398-1B43.5	a	b	a	a	b	a	b	a	a	a	b	b	b	a	b	b	a	b	a	b	a	b	a	a	a	b	a	a	a	b	a	a	a	b	a	a	a	a	a	b	b	a	a	a	b	b	-	b	b
D5332387-1B51.3	a	b	a	a	b	a	b	a	a	a	b	b	b	a	b	b	a	b	a	b	a	b	a	a	a	b	a	a	a	b	a	a	a	b	a	a	a	a	a	b	b	a	a	a	b	b	b	b	b
D2333303	a	a	b	a	b	a	b	a	a	a	b	b	b	a	b	b	a	b	a	b	a	b	a	a	a	b	a	a	a	b	a	a	a	b	a	a	a	a	a	b	b	a	a	a	b	b	b	b	b
D3937485-0	a	a	b	a	b	a	b	a	a	a	b	b	b	a	b	b	a	b	a	b	a	b	b	b	a	b	a	a	b	b	-	b	b	b	b	b	-	-	b	b	b	b	b	b	b	b	b	b	b
D1120151-1B40.80	a	a	b	a	b	b	b	a	a	a	b	b	b	a	b	b	b	b	a	b	a	b	b	b	a	b	a	a	a	b	a	a	a	b	a	b	a	a	b	b	b	a	a	a	b	b	b	b	b
D7326344-0	a	a	b	a	b	a	b	a	a	a	b	b	b	a	b	b	a	b	a	b	a	b	b	-	a	b	a	a	a	b	a	a	a	b	a	b	a	a	b	b	b	a	a	a	b	b	b	b	b
D5993135	a	a	b	a	b	b	b	a	a	a	b	b	b	a	b	b	a	b	a	b	a	b	b	a	a	b	a	a	a	b	a	a	a	b	a	b	a	a	b	b	b	a	a	a	b	b	b	b	b
D4991085-1B49.40	a	a	b	a	b	a	b	a	a	a	b	b	b	a	b	b	a	b	a	b	a	b	b	-	a	b	a	a	a	b	a	a	a	b	a	b	a	a	b	b	b	a	a	a	b	b	b	b	b
1088268-1B51.3	a	a	b	a	b	a	b	a	a	a	b	b	b	a	b	b	a	b	a	b	a	b	b	-	a	b	a	a	a	b	a	a	a	b	a	b	a	a	b	b	b	a	a	a	b	b	b	b	b
7342563--0	a	a	b	a	b	a	b	a	a	a	b	b	b	a	b	b	a	b	a	b	a	b	b	-	a	b	a	a	a	b	a	a	a	b	a	b	a	a	b	b	b	a	a	a	b	b	b	b	b
D4989282-0	a	a	b	a	b	a	b	a	a	a	b	b	b	a	b	b	a	b	a	b	a	b	b	-	a	b	a	a	a	b	a	a	a	b	a	b	a	a	b	b	b	a	a	a	b	b	b	b	b
D1241783-1B51.3	a	a	b	b	b	a	b	a	a	a	b	b	b	a	b	b	a	b	a	b	a	b	b	a	a	b	a	a	a	b	a	a	a	b	a	b	a	a	b	b	b	a	a	a	b	b	b	b	b
D4261902-1B61.7	a	a	b	a	b	a	b	a	a	a	b	b	b	a	b	b	a	b	a	b	a	b	b	a	a	b	a	a	a	b	a	b	-	b	a	b	a	a	b	b	b	a	a	a	b	b	b	b	b
D4408513-1B63.9	a	a	b	a	b	a	b	a	a	a	b	b	b	a	b	b	a	b	a	b	a	b	b	-	a	b	a	a	a	b	a	a	a	b	a	b	a	a	b	b	b	a	a	a	b	b	b	b	b
D4395916-1B66.8	a	a	b	a	b	a	b	a	a	a	b	b	b	a	b	b	a	b	a	b	a	b	b	a	a	b	a	a	a	b	a	a	a	b	a	b	a	a	b	b	b	a	a	a	b	b	b	b	b
1128678-1B66.2	a	a	b	a	b	a	b	a	a	a	b	b	b	a	b	b	a	b	a	b	a	b	b	-	a	b	a	a	a	b	a	a	a	b	a	b	a	a	b	b	b	a	a	a	b	b	b	b	b
D3024800-1B51.3	a	a	b	a	b	a	b	a	a	a	b	b	b	a	b	b	a	b	a	b	a	b	b	a	a	b	a	a	a	b	a	a	a	b	a	b	a	a	b	b	b	a	a	a	b	b	b	b	b
4993501-	a	a	b	a	b	a	b	a	a	a	b	b	b	a	b	b	a	b	a	b	a	b	b	-	a	b	a	a	a	b	a	a	a	b	a	b	a	a	b	b	b	a	a	a	b	b	b	b	b
D1265754-6B30.4	a	a	b	a	b	a	b	a	a	a	b	b	b	a	b	b	a	b	a	b	a	b	b	a	a	b	a	a	a	b	a	a	a	b	a	b	a	a	b	b	b	a	a	a	b	b	b	b	b
D4008773-1B53	a	a	b	a	b	a	b	a	a	a	b	b	b	a	b	b	a	b	a	b	a	b	b	a	a	b	a	a	a	b	a	a	a	b	a	b	a	a	b	b	b	a	a	a	b	b	b	b	b
D1120267-1B73.3	a	a	b	a	b	a	b	a	b	a	b	b	b	a	b	b	a	b	a	b	a	b	b	-	a	b	a	a	a	b	a	a	a	b	a	b	a	a	b	b	b	a	a	a	b	b	b	b	b
2261275-1B81.6	a	a	b	a	b	a	b	a	a	a	b	b	b	a	b	b	a	b	a	b	a	b	b	-	b	b	b	b	a	b	a	a	a	b	a	b	a	a	b	b	b	a	a	a	b	b	b	b	b
D3961355-1B66.2	b	a	b	a	b	a	b	b	b	a	b	b	b	b	b	b	a	b	a	b	a	b	b	b	b	b	b	b	a	b	a	a	a	a	a	b	a	a	b	b	a	a	b	a	a	b	b	b	b
D3955162-1B48.8	b	a	b	a	b	a	b	b	b	a	b	b	b	b	b	b	a	b	a	b	a	b	b	b	b	b	b	b	a	b	a	a	a	a	a	b	a	a	b	b	b	a	b	a	b	b	b	b	b
D1230758-1B51.3	b	a	b	a	b	a	b	b	b	a	b	b	b	b	b	b	a	b	a	b	a	b	b	b	b	b	b	b	a	b	a	a	a	a	a	b	a	a	b	b	b	a	b	a	b	b	b	b	b
D4536416-1B74.9	b	a	b	a	b	a	b	b	b	a	b	b	b	b	b	b	a	b	a	b	a	b	b	b	b	b	b	b	a	b	a	a	a	a	a	b	a	a	b	b	b	a	b	a	b	b	b	b	b
D5332910-0	b	a	b	a	b	a	b	b	b	a	b	b	b	b	b	b	a	b	a	b	a	b	b	b	b	b	b	b	a	b	a	a	a	a	a	b	a	a	b	b	b	a	b	a	b	b	b	b	b
1251545-1B102	b	a	b	a	b	a	b	b	b	a	b	b	b	b	b	b	a	b	a	b	a	b	b	b	b	b	b	b	a	b	a	a	a	a	a	b	a	a	b	b	b	a	b	a	b	b	b	b	b
1088109-1B84.8	b	a	b	a	b	a	b	b	b	a	b	b	b	b	b	b	a	b	a	b	a	b	b	b	b	b	b	b	a	b	a	a	a	a	a	b	a	a	b	b	b	a	b	a	b	b	b	b	b
D1164118-1B103	b	a	b	a	b	a	b	b	b	a	b	b	b	b	b	b	a	b	a	b	a	b	b	b	b	b	b	b	a	b	a	a	a	a	a	b	a	a	b	b	b	a	b	a	b	b	b	b	b
D1146501-1B83.1	b	a	b	a	b	a	b	b	b	a	b	b	b	b	b	b	a	b	a	b	a	b	b	b	b	b	b	b	a	b	a	a	a	a	a	b	a	a	b	b	b	a	b	a	b	b	b	b	b
1092395-1B103	b	a	b	a	b	a	b	b	b	a	b	b	b	b	b	b	a	b	a	b	a	b	b	b	b	b	b	b	a	b	a	a	a	a	a	b	a	a	b	b	b	a	b	a	b	b	b	b	b
D2277027-1B104	b	a	b	a	b	a	b	b	b	a	b	b	b	b	b	b	a	b	a	b	a	b	b	b	b	b	b	b	a	b	a	a	a	a	a	b	a	a	b	b	b	a	b	a	b	b	b	b	b
D3948264-0	b	a	b	a	b	a	b	b	b	a	b	b	b	b	b	b	a	b	a	b	a	b	b	b	b	b	b	b	a	b	a	a	a	a	a	b	a	a	b	b	b	a	b	a	b	b	b	b	b
D5573430-1B82.2	a	a	b	a	b	a	b	b	b	a	b	b	b	b	b	b	a	b	a	b	a	b	b	b	b	b	b	b	a	b	a	a	a	a	a	b	a	a	b	b	b	a	b	a	b	b	b	b	b
D1117474	b	a	b	a	b	a	b	b	b	a	a	b	b	b	b	b	a	b	a	b	a	b	b	b	b	b	b	b	a	b	a	a	a	a	a	b	a	a	b	b	b	a	b	a	b	b	b	b	b
4262052-	b	a	b	a	b	a	b	b	b	a	a	b	b	a	b	b	a	b	a	b	a	b	b	-	b	b	b	b	a	b	a	a	a	a	a	b	a	a	b	b	b	a	a	a	b	b	b	b	b
2281402-1B98.7	b	a	b	a	b	a	b	b	b	a	a	b	b	a	b	b	a	b	a	b	a	b	b	-	b	b	b	b	a	b	a	a	a	a	a	b	a	a	b	b	b	a	a	a	b	b	b	b	b
D4406658-1B111	b	a	b	a	b	a	b	b	b	a	a	b	b	a	b	b	a	b	a	b	a	b	b	-	b	b	b	b	a	b	a	a	a	a	a	b	a	a	b	b	b	a	a	a	b	b	b	b	b
D4540546-0	b	a	b	a	b	a	b	b	b	a	a	b	b	a	b	b	a	b	a	b	a	b	b	a	b	b	b	b	a	b	a	a	a	a	a	b	a	a	b	b	b	a	a	a	b	b	b	b	b
1093432-1B95.2	b	a	b	a	b	a	b	b	b	a	a	b	b	a	b	b	a	b	a	b	a	b	b	a	b	b	b	b	a	b	a	a	a	a	a	b	a	a	b	b	b	a	a	a	b	b	b	b	b
D1687570-7B42.3	b	a	b	a	b	a	b	b	b	a	a	b	b	a	b	b	a	b	a	b	a	b	b	-	b	b	b	b	a	b	a	a	a	a	a	b	a	a	b	b	b	a	a	a	b	b	b	b	b
D4405559-0	b	a	b	a	b	a	b	b	b	a	a	b	b	a	b	b	a	b	a	b	a	b	b	a	b	b	b	b	a	b	a	a	a	a	a	b	a	a	b	b	b	a	a	a	b	b	b	b	b
3025208-1B100	b	a	b	a	b	a	b	b	b	a	a	b	b	a	b	b	a	b	a	b	a	b	b	a	b	b	b	b	a	b	a	a	a	a	a	b	a	a	b	b	b	a	a	a	b	b	b	b	b
D1719968-1B103	b	a	b	a	b	a	b	b	b	a	a	b	b	a	b	b	a	b	a	b	a	b	b	a	b	b	b	b	a	b	a	a	a	a	a	b	a	a	b	b	b	a	a	a	b	b	b	b	b
D1267870-1B118	b	a	b	a	b	a	b	b	b	a	a	b	b	a	b	b	a	b	a	b	a	b	b	a	b	b	b	b	a	b	a	a	a	a	a	b	a	a	b	b	b	a	-	a	b	b	b	b	b
D4009947-1B83.5	b	b	b	a	b	a	a	b	b	a	a	b	b	a	b	b	a	a	a	b	a	b	b	b	b	b	b	b	a	a	a	a	a	a	a	b	a	a	a	b	b	a	a	a	a	b	b	b	a
4993860-2A100	b	a	b	a	a	a	b	b	a	a	a	b	b	a	b	b	a	b	a	a	a	b	b	a	b	b	b	b	a	b	a	a	a	a	a	b	a	a	b	b	b	a	b	a	b	b	b	b	b
D2278693-1B135	b	a	b	a	a	a	b	b	a	a	a	b	b	a	b	b	a	b	a	a	a	b	b	a	b	b	b	b	a	b	a	a	a	a	a	b	a	a	b	b	b	a	b	a	b	b	b	b	b
D1228577-1B135	b	a	b	a	a	a	b	b	a	a	a	b	b	a	b	b	a	b	a	a	a	b	b	a	b	b	b	b	a	b	a	a	a	a	a	b	a	a	b	b	b	a	b	a	b	b	b	b	b
1110494-1B143	b	a	b	b	a	a	b	b	a	a	a	b	b	a	b	b	a	b	a	a	a	b	b	a	b	b	b	b	a	b	a	a	a	a	a	b	a	a	b	b	b	a	b	a	b	b	b	b	b
4989426-1B147	b	a	b	b	a	a	b	b	a	a	a	b	b	a	b	b	a	b	a	a	a	b	b	a	b	b	b	b	a	b	a	a	a	a	a	b	a	a	b	b	b	a	b	a	b	b	b	b	b
D2292556-1B149	b	a	b	b	a	a	b	b	a	a	a	b	b	a	b	b	a	b	a	a	a	b	a	a	b	b	b	b	a	b	a	a	a	a	a	b	a	a	b	b	b	a	b	a	b	b	b	b	b
1003008-1B150	b	a	b	b	a	a	b	b	a	a	a	b	b	a	b	b	a	b	a	a	a	b	a	a	b	b	b	b	a	b	a	a	a	a	a	b	a	a	b	b	b	a	b	a	b	b	b	b	b
D4409190-0	b	a	b	b	a	a	b	b	a	a	a	b	b	a	b	b	a	b	a	a	a	b	a	a	b	b	b	b	a	b	a	a	a	a	a	a	a	a	b	b	b	a	b	a	b	b	b	b	b
2257522-1B159	b	a	b	b	a	a	b	b	a	a	a	b	b	a	b	b	a	b	a	a	a	b	a	a	b	b	b	b	a	b	a	a	a	a	a	a	a	a	b	b	b	a	b	a	b	b	-	b	b
D2275207-1B156	b	a	b	b	a	b	b	b	b	a	a	b	b	a	b	b	a	b	a	a	a	b	a	a	b	b	b	b	a	b	a	a	a	a	a	a	a	a	b	b	b	a	b	a	b	b	a	b	b
D4538688-1B1620	b	a	b	b	a	b	b	b	a	a	a	b	b	a	b	b	a	b	a	a	a	b	a	a	b	b	b	b	a	b	a	a	a	a	a	a	a	a	b	b	b	a	b	a	b	b	a	-	b
1266026-1B157	b	a	b	b	a	b	b	b	a	a	a	b	b	a	b	b	a	b	a	a	a	b	a	a	b	b	b	b	a	b	a	a	a	a	a	a	a	a	b	b	b	a	b	a	b	b	a	b	b
3064949-1B161	b	a	b	b	a	b	b	b	a	a	a	b	b	a	b	b	a	b	a	a	a	b	a	a	b	b	b	b	a	b	a	a	a	a	a	a	a	a	b	b	b	a	b	a	b	b	a	b	b
5324070-1A136	b	a	b	b	a	b	b	b	b	a	a	b	b	a	b	b	a	b	a	a	a	b	a	a	b	b	b	b	a	b	a	a	a	a	a	a	a	a	b	b	b	a	b	a	b	b	b	b	b
D1003195-1B159	b	a	b	b	a	b	b	b	b	a	a	b	b	a	b	b	a	b	a	a	a	b	a	a	b	b	b	b	a	b	a	a	a	a	a	a	a	a	b	b	b	a	b	a	b	b	-	b	b
D1273237-1B1630	b	a	b	b	a	b	b	b	b	a	a	b	b	a	b	b	a	b	a	a	a	b	a	a	b	b	b	b	a	b	a	a	a	a	a	a	a	a	b	b	b	a	b	a	b	b	-	b	b
D2323788-1B160	b	a	b	b	a	b	b	b	b	a	a	b	b	a	b	b	a	b	a	a	a	b	a	a	b	b	b	b	a	b	a	a	a	a	a	a	a	a	b	b	b	a	b	a	b	b	a	b	b
D1129099-1B161	b	a	b	b	a	b	b	b	a	a	a	b	b	a	b	b	a	b	a	a	a	b	a	a	b	b	b	b	a	b	a	a	a	a	a	a	a	a	b	b	b	a	b	a	b	b	a	b	b
1117717-1B173	b	a	b	b	a	b	b	b	b	a	a	b	b	a	b	b	a	b	a	a	a	b	a	a	b	b	b	b	b	b	b	b	b	a	a	a	a	a	b	b	b	a	b	a	b	b	-	b	b
D2268664-1B185	b	a	b	b	a	b	b	b	a	a	b	b	b	b	b	b	a	b	b	a	b	b	a	a	b	b	b	b	b	a	b	b	b	a	a	a	a	b	b	b	b	a	b	a	b	b	a	b	b
D1081388-1B186	b	a	b	b	a	b	b	b	a	a	b	b	b	b	b	b	a	b	b	a	b	b	a	a	b	b	b	b	b	a	b	b	b	a	a	a	a	b	b	b	b	a	b	a	b	b	a	b	b
1396707-1B188	b	a	b	b	a	b	b	b	a	a	b	b	b	b	b	b	a	b	b	a	b	b	a	a	b	b	b	b	b	a	b	b	b	a	a	a	a	b	b	b	b	a	b	a	b	b	-	b	b
D3939467-1B182	b	a	b	b	a	b	b	b	a	a	b	b	b	b	b	b	a	b	b	a	b	b	a	a	b	b	b	b	b	a	b	b	b	a	a	a	a	b	b	b	b	a	b	a	b	b	a	b	b
D1114335-1B195	b	a	b	b	a	b	b	b	a	a	b	b	b	b	b	b	a	b	b	a	b	b	a	a	b	b	b	b	b	a	b	b	b	a	a	a	a	b	b	b	b	a	b	a	b	b	-	b	b
D3034276-1B1890	b	a	b	b	a	b	b	b	a	a	b	b	b	b	b	b	a	b	b	a	b	b	a	a	b	b	b	b	b	a	b	b	b	a	a	a	a	b	b	b	b	a	b	a	b	b	a	b	b
D3944375-0	b	a	b	b	a	b	b	b	a	a	b	b	b	b	b	a	a	b	b	a	b	b	a	a	b	a	b	b	b	a	b	b	b	a	b	a	a	b	b	b	b	a	b	a	b	b	-	b	b
D4991512-0	a	a	b	b	a	b	b	a	a	b	b	b	b	b	b	a	a	b	b	a	b	b	b	a	b	a	b	b	b	a	b	b	b	a	b	a	a	b	b	b	b	a	b	a	b	b	-	b	b
D1111071-1B200	a	a	b	b	a	b	b	a	a	b	b	b	b	b	b	a	a	b	b	a	b	b	b	b	b	a	b	b	b	a	b	b	b	a	b	a	a	b	b	b	b	a	b	a	b	b	-	b	b
D4396643	a	a	b	b	a	b	b	a	a	b	b	b	b	b	b	a	a	b	b	a	b	b	b	-	b	a	b	b	b	a	b	b	b	a	b	a	a	b	b	b	b	a	b	a	b	b	-	b	b
D1125039-1B198	a	a	b	b	a	b	b	a	a	b	b	b	b	b	b	a	a	b	b	a	b	b	b	a	b	a	b	b	b	a	b	b	b	a	b	a	a	b	b	b	b	a	b	a	b	b	a	b	b
D7931171-1D24.9	a	a	b	b	a	b	b	a	a	b	b	b	b	b	b	a	a	b	b	a	b	b	b	-	b	a	b	b	b	a	b	b	b	a	a	a	a	b	b	b	b	a	b	a	b	b	b	b	b
D3935151-1B203	a	a	b	b	a	b	b	a	a	b	b	b	b	b	b	a	a	b	b	a	b	b	b	a	b	a	b	b	b	a	b	b	b	a	a	a	a	b	b	b	b	a	b	a	b	b	a	b	b
999132-1B205	a	a	b	b	a	b	b	a	a	b	b	b	b	b	b	a	a	b	b	a	b	b	b	-	b	a	b	b	b	a	b	b	b	a	a	a	a	b	b	b	b	a	b	a	b	b	-	b	b
D999132-1B205	a	a	b	b	a	b	b	a	a	b	b	b	b	b	b	a	a	b	b	a	b	b	b	-	b	a	b	b	b	a	b	b	b	a	a	a	a	b	b	b	b	a	b	a	b	b	b	-	b
D4910963-1B208	a	a	b	b	a	b	b	a	a	b	b	b	b	b	b	a	a	b	b	a	b	b	b	-	b	a	b	b	b	a	b	b	b	a	a	a	b	b	b	b	b	a	b	a	b	b	a	b	b
1061145-1B213	a	a	b	b	a	b	b	a	a	b	b	b	b	b	b	a	a	b	b	a	b	b	b	-	b	a	b	b	b	a	b	b	b	a	a	a	b	b	b	b	b	a	b	a	b	b	-	b	b
1863232-1B219	a	a	b	a	a	b	b	a	a	b	b	b	b	b	b	a	a	b	b	a	b	b	b	-	b	a	b	b	b	a	b	b	b	a	a	a	b	b	b	b	b	a	b	a	b	b	-	b	b
D4538553-1B218	a	a	b	a	a	b	b	a	a	b	b	b	b	b	b	a	a	b	b	a	b	b	b	a	b	a	b	b	b	a	b	b	b	a	a	a	b	b	b	b	b	a	b	a	b	b	a	b	b
D1708374-1B223	a	a	b	b	a	b	b	a	a	a	b	b	b	b	b	a	a	b	b	a	b	b	b	a	b	a	b	b	b	a	b	b	b	a	a	a	b	b	b	b	b	a	b	a	b	b	-	b	b
D1252857	a	a	b	a	a	b	b	a	a	b	b	b	b	b	b	a	a	b	b	a	b	b	b	-	b	a	b	b	b	a	b	b	b	a	a	a	b	b	b	b	b	a	b	a	b	b	-	b	b
D4329508-6B29.7	a	a	b	a	a	b	b	a	a	a	b	b	b	b	b	a	a	b	b	a	b	b	b	-	b	a	b	b	b	a	b	b	b	a	a	a	b	b	b	b	b	a	b	a	b	b	a	b	b
D4261484-1B223	a	a	b	a	a	b	b	a	a	b	b	b	b	b	b	a	a	b	b	a	b	b	b	b	b	a	b	b	b	a	b	b	b	a	a	a	b	b	b	b	b	a	b	a	b	b	a	b	b
1045055-1B225	a	a	b	a	a	b	b	a	a	a	b	b	b	b	b	a	a	b	b	a	b	b	b	b	b	a	b	b	b	a	b	b	b	a	a	a	b	b	b	b	b	a	b	a	b	b	-	b	b
6026328-1B225	a	a	b	a	a	b	b	a	a	a	b	b	b	b	b	a	a	b	a	a	a	b	b	b	b	a	b	b	b	a	b	b	b	a	a	a	b	b	b	b	b	a	b	a	b	b	-	b	b
D4396293-2B73	a	a	b	a	a	b	b	a	a	a	b	b	b	b	a	a	a	a	a	a	a	b	b	a	b	a	b	b	b	a	b	b	b	a	a	a	b	b	b	b	b	a	b	a	b	b	a	b	b
3954513-1B227	a	a	b	a	a	b	b	a	a	a	b	b	b	b	a	a	a	a	a	a	a	b	b	-	b	a	b	b	b	a	b	b	b	a	a	a	b	b	b	b	b	a	b	a	b	b	-	b	b
1056925-1B227	a	a	b	a	a	b	b	a	a	a	b	b	b	b	a	a	a	a	a	a	a	b	b	-	b	a	b	b	b	a	b	b	b	a	a	a	b	b	b	b	b	a	b	a	b	b	-	b	b
1008410-1B230	a	a	b	a	a	b	b	a	a	a	b	b	b	b	a	a	a	a	a	a	a	b	b	-	b	a	b	b	b	a	b	b	b	a	a	a	b	b	b	b	b	a	b	a	b	b	-	b	b
D3947374-1B232	a	a	b	a	b	b	b	a	a	a	b	b	b	b	a	a	a	a	a	b	a	b	b	a	b	a	b	b	b	a	b	b	b	a	a	a	b	b	b	b	b	a	b	a	b	b	a	b	b
D5332891-0	a	a	b	a	b	b	b	a	a	a	b	b	b	b	a	a	a	a	a	b	a	b	b	-	b	b	b	b	b	a	b	b	b	a	a	a	b	b	b	b	b	a	b	a	b	b	-	b	b
D3935738-1B242	a	a	b	a	b	b	b	a	a	a	b	b	b	b	a	a	b	a	a	b	a	b	b	-	b	a	b	b	a	a	a	b	a	a	a	a	b	b	b	b	b	a	b	a	b	b	-	b	b
4993605-1B242-0	a	a	b	a	b	b	b	a	a	a	b	b	b	b	a	a	b	a	a	b	a	b	b	-	b	a	b	b	a	a	a	b	b	a	a	a	b	b	b	b	b	a	b	a	b	b	-	b	b
1231191-1B239	a	a	b	a	b	b	b	a	a	a	b	b	b	b	a	a	b	a	a	b	a	b	b	-	b	a	b	b	a	a	a	b	b	a	a	a	b	b	b	b	b	a	b	a	b	b	-	b	b
D4412234-0	a	a	b	a	b	b	b	a	a	a	b	b	b	b	a	a	b	a	a	b	a	b	b	b	b	a	b	b	a	a	a	b	b	a	a	a	b	b	b	b	b	a	b	a	b	b	a	b	b
D3954607-1B2430	a	a	b	a	b	b	b	a	a	a	b	b	b	b	a	a	b	a	a	b	a	b	b	-	b	a	b	b	a	a	a	b	b	a	a	a	b	b	b	b	b	a	b	a	b	b	b	b	b
D6048609-2B80.6	a	a	b	a	b	b	b	a	a	a	b	b	b	b	a	a	b	a	a	b	a	b	b	b	b	a	b	b	a	a	a	b	b	a	a	a	b	b	b	b	b	a	b	a	b	b	b	b	b
D2250404-1B248	a	a	b	a	b	b	b	a	a	a	b	b	b	b	a	a	b	a	a	b	a	b	b	-	b	a	b	b	a	a	a	b	b	a	a	a	b	b	b	b	b	a	b	a	b	b	b	b	b
3064679-1B250	a	a	b	a	b	b	b	a	a	a	b	b	b	b	a	a	b	a	a	b	a	b	b	-	b	a	b	b	a	a	a	b	b	a	a	a	b	b	b	b	b	a	b	a	b	b	-	b	b
1075792-1B244	a	a	b	a	b	b	b	a	a	a	b	b	b	b	a	a	b	a	a	b	a	b	b	-	b	a	b	b	a	a	a	b	b	a	a	a	b	b	b	b	b	a	b	a	b	b	-	b	b
D4544054-0	a	a	b	a	b	b	b	a	a	a	b	b	b	b	a	a	b	a	a	b	a	b	b	a	b	a	b	b	a	a	a	b	b	a	a	a	b	b	b	b	b	a	b	a	b	b	a	b	b
D3533859-1B251	a	a	b	a	b	b	b	a	a	a	b	b	b	b	a	a	b	a	a	b	a	b	b	b	a	a	a	a	a	a	a	b	b	a	a	a	b	b	b	b	b	a	b	a	b	b	a	a	b
D1235880-1B250	a	a	b	a	b	b	b	a	a	a	b	b	b	b	a	a	b	a	a	b	a	b	b	-	a	a	a	a	a	a	a	b	b	a	a	a	b	b	b	b	b	a	b	a	b	b	a	a	b
D1738865-1B248	a	a	b	a	b	b	b	a	a	a	b	b	b	b	a	a	b	a	a	b	a	b	b	b	a	a	a	a	a	a	a	b	b	a	a	a	b	b	b	b	b	a	b	a	b	b	a	a	b
D3944391-6A50.2	a	a	b	a	a	b	b	a	a	a	b	b	b	b	a	a	b	a	a	a	a	b	b	b	a	a	a	a	a	a	a	b	b	a	a	a	b	b	b	b	b	a	b	a	b	b	a	a	b
D1047726-1B252	a	a	b	a	a	b	b	a	a	a	b	b	b	b	a	a	b	a	a	a	a	b	b	-	a	a	a	a	a	a	a	b	b	a	a	a	b	b	b	b	b	a	b	a	b	b	a	a	b
D9766525-0	a	a	b	a	a	b	a	a	a	a	b	b	b	b	a	a	a	a	a	a	a	a	b	a	b	a	b	b	b	a	b	b	b	a	a	a	b	b	b	b	a	a	b	b	a	b	a	a	b
D4395232-2A690	a	a	b	a	a	a	b	a	a	a	b	a	b	a	a	a	a	a	a	a	a	a	a	a	b	a	b	b	b	a	b	b	a	a	a	a	b	b	b	b	a	a	a	a	a	b	a	a	b
D7343776-0	a	a	b	a	a	b	a	a	a	a	b	b	b	b	a	a	b	a	a	a	a	b	b	-	a	a	a	a	a	a	a	b	b	a	a	a	b	b	b	a	b	a	b	a	b	b	a	a	b
1122155-1B258	a	a	b	a	a	b	a	a	a	a	b	b	b	b	a	a	b	a	a	a	a	b	b	-	a	a	a	a	a	a	a	b	b	a	a	a	b	a	b	a	b	a	b	a	b	b	a	a	b
D4007935-1B258	a	a	b	a	a	a	a	a	a	a	b	b	b	b	a	a	b	a	a	a	a	b	b	-	a	a	a	a	a	a	a	b	b	a	a	a	b	a	b	a	b	a	b	a	b	b	a	a	b
D1257670-1B268	a	a	b	a	a	b	a	a	a	a	b	b	a	b	a	a	b	a	a	a	a	b	b	b	a	a	a	a	a	a	a	b	b	a	a	a	b	a	b	a	a	a	b	a	a	b	a	a	b
5323610-1B45.7	a	a	b	a	a	b	a	a	a	a	b	b	b	b	a	a	b	a	a	a	a	b	b	-	a	a	a	a	a	a	a	b	b	a	a	a	b	a	b	a	a	a	b	a	a	b	a	a	b
D2344163-1B261	a	a	b	a	a	b	a	a	a	a	b	b	b	b	a	a	b	a	a	a	a	b	b	-	a	a	a	a	a	a	a	b	b	a	a	a	b	a	b	a	a	a	b	a	a	b	a	a	b
D5410465-0	a	a	b	a	a	b	a	a	a	a	b	b	b	b	a	a	b	a	a	a	a	b	b	-	a	a	a	a	a	a	a	b	b	a	a	a	b	a	b	a	a	a	b	a	a	b	a	a	b
4910793--0	a	a	b	a	a	b	a	a	a	a	b	b	b	b	a	a	b	a	a	a	a	b	b	-	a	a	a	a	a	a	a	b	b	a	a	a	b	a	b	a	a	a	b	a	a	b	a	a	b
1124749-1B271-0	a	a	b	a	a	b	a	a	a	a	b	b	b	b	a	a	b	a	a	a	a	b	b	-	a	a	a	a	a	a	a	b	b	a	a	a	b	a	b	a	a	a	b	a	a	b	a	a	b
D4543234-1B2690	a	a	b	a	a	b	a	a	a	a	b	b	b	b	a	a	b	a	a	a	a	b	b	b	a	a	a	a	a	a	a	b	b	a	a	a	b	a	b	a	a	a	b	a	a	b	a	a	b
D1305287-0	a	a	b	a	a	b	a	a	a	a	a	b	b	b	a	a	b	a	a	a	a	b	b	-	a	a	a	a	a	a	a	b	b	a	a	a	b	a	b	a	a	a	b	a	a	b	a	a	b
D3936452-1B271	a	a	b	a	a	b	a	a	a	a	b	b	b	b	a	a	b	a	a	a	a	b	b	b	a	a	a	a	a	a	a	b	b	a	a	a	b	a	b	a	a	a	b	a	a	b	a	a	b
D4005497-1B2700	a	a	b	a	a	b	a	a	a	a	b	b	b	b	a	a	b	a	a	a	a	b	b	a	a	a	a	a	a	a	a	b	b	a	a	a	b	b	b	a	a	a	b	a	a	b	a	a	b
D1129541-5B34.8	a	a	b	a	a	b	a	a	a	a	b	b	b	b	a	a	b	a	a	a	a	b	b	b	a	a	a	a	a	a	a	b	b	a	a	a	b	b	b	a	a	a	b	a	a	b	a	a	b
D4394230-0	a	a	b	a	a	b	a	a	a	a	b	b	b	b	a	a	b	a	a	a	a	b	b	-	a	a	a	a	a	a	a	b	b	a	a	a	b	-	b	a	a	a	b	a	a	b	a	a	b
D1120097-1B277	a	a	b	a	a	b	a	a	a	a	b	b	b	b	a	a	b	a	a	a	a	b	b	-	a	a	a	a	a	a	a	b	b	a	a	a	b	b	b	a	a	a	b	a	a	b	a	a	b
D5411736-1D133	a	a	b	a	a	b	a	a	a	a	b	b	b	b	a	a	b	a	a	a	a	b	b	-	a	a	a	a	a	a	a	b	b	a	a	a	b	b	b	a	a	a	b	a	a	b	a	a	b
D3939587	a	a	b	a	a	b	a	a	a	a	b	b	b	b	a	a	b	a	a	a	a	b	b	a	a	a	a	a	a	a	a	b	b	a	a	a	b	b	b	a	a	a	b	a	a	b	a	a	b
D1124749-1B2710	a	a	b	a	a	b	a	a	a	a	b	b	b	b	a	a	b	a	a	a	a	b	b	-	a	a	a	a	a	a	a	b	b	a	a	a	b	a	b	a	a	a	b	a	a	b	a	a	b
D1249575-1D24.9	b	a	b	b	b	b	b	a	b	b	a	a	a	b	a	a	b	a	b	b	b	b	a	a	b	a	b	b	a	b	a	b	b	b	a	a	b	b	b	a	a	b	b	a	a	a	a	b	a
D3532919-2A111	b	a	b	b	b	b	a	b	b	b	b	a	a	b	a	a	b	a	b	b	b	b	b	b	b	a	b	b	a	a	a	b	b	b	a	a	b	a	b	a	a	b	a	a	a	b	b	b	a
D3955393	b	a	b	b	b	b	a	b	b	b	b	a	a	b	a	a	b	a	b	b	b	b	b	-	b	a	b	b	a	a	a	b	b	b	a	a	b	a	b	a	a	b	a	a	a	b	a	b	a
D55576602	a	a	b	b	a	a	a	a	b	b	b	a	a	b	b	a	b	b	b	a	b	b	a	b	b	a	b	b	a	b	a	b	a	b	a	b	a	b	b	b	b	a	a	b	b	a	b	b	a
D7346882-0	b	a	b	b	b	b	b	b	b	b	a	a	a	b	a	a	b	a	b	b	b	b	b	b	b	a	b	b	a	a	a	b	b	b	a	a	b	b	b	a	a	b	b	a	a	b	-	b	a
D7352169	a	a	b	b	b	b	a	a	b	b	b	a	a	b	b	a	b	b	b	b	b	b	a	b	b	a	b	b	a	b	a	b	a	b	a	b	b	b	b	b	b	-	a	b	b	a	b	b	a
D5328835	a	a	b	b	a	b	a	a	b	b	b	a	a	b	b	a	b	b	b	a	b	b	a	b	b	a	b	b	a	b	a	b	a	b	a	b	b	b	b	b	b	a	a	b	b	-	b	b	a
D2248136	b	b	a	a	b	-	b	b	a	a	a	b	b	a	a	b	a	a	a	b	a	a	b	a	a	b	a	a	b	a	b	-	b	-	b	a	a	a	a	a	a	b	b	a	a	b	-	a	b
D3026391-1D25.3	b	a	b	b	b	b	b	a	b	b	a	a	a	b	b	a	b	b	b	b	b	b	a	a	b	a	b	b	a	b	a	b	a	b	a	a	b	b	b	a	b	a	b	b	b	a	a	b	a
1019993-1D25.3	b	a	b	b	b	b	b	a	b	b	a	a	a	b	b	a	b	b	b	b	b	b	a	-	b	a	b	b	a	b	a	b	a	b	a	a	b	b	b	a	b	a	b	b	b	a	-	b	a
D1090476-1D35	b	a	b	b	b	b	b	a	b	b	a	a	a	b	a	a	b	a	b	b	b	b	a	b	b	a	b	b	a	b	a	b	b	b	a	a	b	a	b	a	a	b	b	a	a	a	-	b	a
D3947395-1D46.8	b	a	b	b	b	b	b	a	b	b	a	a	a	b	b	a	b	b	b	b	b	b	a	-	b	a	b	b	a	b	a	b	b	b	a	a	b	b	b	a	a	b	b	b	a	a	-	-	a
2243260-1D36.2	b	a	b	b	b	b	b	a	b	b	a	a	a	b	a	a	b	a	b	b	b	b	a	-	b	a	b	b	a	b	a	b	b	b	a	a	b	b	b	a	a	b	b	a	a	a	-	b	a
D2322679-1D25.40	b	a	b	b	b	b	b	a	b	b	a	a	a	b	a	a	b	a	b	b	b	b	a	-	b	a	b	b	a	b	a	b	b	b	a	a	b	b	b	a	a	b	b	a	a	a	b	b	a
D4394745-0	b	a	b	b	b	b	b	a	b	b	a	a	a	b	a	a	b	a	b	b	b	b	a	b	b	a	b	b	a	b	a	b	b	b	a	a	b	b	b	a	a	b	b	a	a	a	-	b	a
3940296-1D24.9-0	b	a	b	b	b	b	b	a	b	b	a	a	a	b	a	a	b	a	b	b	b	b	a	-	b	a	b	b	a	b	a	b	b	b	a	a	b	b	b	a	a	b	b	a	a	a	-	b	a
D4540642	b	a	b	b	b	b	b	b	b	b	a	a	a	b	a	a	b	a	b	b	b	b	a	b	b	a	b	b	a	b	a	b	b	b	a	a	b	b	b	a	a	b	b	a	a	b	-	b	a
D14821484-0	b	a	b	b	b	b	b	b	b	b	a	a	a	b	a	a	b	a	b	b	b	b	a	-	b	a	b	b	a	b	a	b	b	b	a	a	b	b	b	a	a	b	b	a	a	b	b	b	a
D5410485-7B42.50	b	a	b	b	b	b	b	b	b	b	a	a	a	b	a	a	b	a	b	b	b	b	a	-	b	a	b	b	a	b	a	b	b	b	a	a	b	b	b	a	a	b	b	a	a	b	-	b	a
D1034276-1D28.5	b	a	b	b	b	b	b	b	b	b	a	a	a	b	a	a	b	a	b	b	b	b	a	-	b	a	b	b	a	b	a	b	b	b	a	a	b	b	b	a	a	b	b	a	a	b	b	b	a
992285-1D31.8	b	a	b	b	b	b	b	b	b	b	a	a	a	b	a	a	b	a	b	b	b	b	a	a	b	a	b	b	a	b	a	b	b	b	a	a	b	b	b	a	a	b	b	a	a	b	-	b	a
D1204511-1D29.9	b	a	b	b	b	b	b	b	b	b	a	a	a	b	a	a	b	a	b	b	b	b	a	-	b	a	b	b	a	b	a	b	b	b	a	a	b	b	b	a	a	-	b	a	a	b	-	b	a
D7940433	b	a	b	b	b	b	a	b	b	b	a	a	a	b	a	a	b	a	b	b	b	b	b	b	b	a	b	b	a	b	a	b	b	b	a	a	b	b	b	a	a	b	b	a	a	b	b	b	a
D5410513-2B81.70	b	a	b	b	b	b	a	b	b	b	a	a	a	b	a	a	b	a	b	b	b	b	b	-	a	a	b	b	a	a	a	b	b	b	a	a	b	b	b	a	a	a	b	a	a	b	b	b	a
D2255485-1A246	b	a	b	b	b	b	b	b	b	b	a	a	a	b	a	a	b	a	b	b	b	b	b	a	b	a	b	b	a	a	a	b	b	b	a	a	b	b	b	a	a	b	b	-	-	b	a	b	a
D1132622-1D51.6	b	a	b	b	b	b	a	b	b	b	a	a	a	b	a	a	b	a	b	b	b	b	b	-	b	a	b	b	a	a	a	b	b	b	a	a	b	b	b	a	a	b	b	a	a	b	-	b	a
D3954473-0	b	a	b	b	b	b	b	b	b	b	a	a	a	b	a	a	b	a	b	b	b	b	b	-	b	a	b	b	a	a	a	b	b	b	a	a	b	b	b	a	a	b	b	a	a	b	b	b	a
D2350869-1D57.5	b	a	b	b	b	b	b	b	b	b	a	a	a	b	a	a	b	a	b	b	b	b	b	-	b	a	b	b	a	a	a	b	b	b	a	a	b	b	b	a	a	b	b	a	a	b	-	b	a
D2249979-1D52.2	b	a	b	b	b	b	b	b	b	b	a	a	a	b	a	a	b	a	b	b	b	b	b	-	b	a	b	b	a	a	a	b	b	b	a	a	b	b	b	a	a	b	b	a	a	b	-	b	a
1209930-	b	a	b	b	b	b	b	b	b	b	a	a	a	b	a	a	b	a	b	b	b	b	b	b	b	a	b	b	a	a	a	b	b	b	a	a	b	b	b	a	a	b	b	a	a	b	-	b	a
D5410348-1D57.5	b	a	b	b	b	b	b	b	b	b	a	a	a	b	a	a	b	a	b	b	b	b	b	-	b	a	b	b	a	a	a	b	b	b	a	a	b	b	b	a	a	b	b	-	a	b	-	b	a
D4260989-0	b	a	b	b	b	b	b	b	b	b	a	a	a	b	a	a	b	a	b	b	b	b	b	b	b	a	b	b	a	a	a	b	b	b	a	a	b	b	b	a	a	b	b	a	a	b	b	b	a
D4992571	b	a	b	b	b	b	b	b	b	b	a	a	a	b	a	a	b	a	b	b	b	b	b	b	b	a	b	b	a	a	a	b	b	a	a	a	b	b	b	a	a	b	b	a	a	b	-	b	a
D1233583-1D54.3	b	a	b	b	b	b	b	b	b	b	a	a	a	b	a	a	b	a	b	b	b	b	b	a	b	a	b	b	a	a	a	b	b	b	a	a	b	a	b	a	a	b	b	a	a	b	-	b	a
D1144446-1D53.2	b	a	b	b	b	b	b	b	b	b	a	a	a	b	a	a	b	a	b	b	b	b	b	b	b	a	b	b	a	a	a	b	b	b	a	a	b	a	b	a	a	b	b	a	-	b	a	b	a
D3022973-1D51.6	b	a	b	b	b	b	b	b	b	b	b	a	a	b	a	b	b	a	b	b	b	a	a	b	b	a	b	b	a	a	a	b	b	b	a	a	b	b	b	a	a	b	b	a	a	b	b	b	a
D4541135	b	a	b	b	b	b	a	b	b	b	b	b	b	b	a	a	b	a	b	b	b	b	b	-	-	a	b	b	a	a	a	b	b	b	a	a	b	a	a	a	a	b	a	a	a	-	-	b	a
D3958960	b	a	b	b	b	b	a	b	b	b	b	a	a	b	a	a	b	a	b	b	b	b	a	-	b	a	b	b	a	a	a	a	-	b	a	a	a	a	a	a	a	b	a	a	a	-	-	b	a
D1085746-1D82.5	a	b	a	a	a	a	b	b	a	a	a	a	a	a	b	a	a	b	a	a	a	b	b	b	a	a	a	a	a	b	a	a	a	a	a	b	a	b	b	b	b	a	b	b	b	a	b	b	a
D4543396-1D82.4	a	a	b	b	b	b	a	a	b	b	a	b	b	b	a	b	b	a	b	b	b	a	a	b	b	b	b	b	b	a	b	a	b	b	b	a	b	a	a	a	a	b	a	a	a	b	a	a	a
D1013365	b	a	b	b	b	b	a	a	b	b	a	b	b	a	a	b	b	a	a	b	b	a	a	a	b	b	b	b	b	a	b	a	b	b	b	a	b	a	a	a	a	b	a	a	a	b	a	a	b
D4910014-0	b	a	b	b	b	a	a	a	b	b	a	b	b	a	a	b	b	a	b	b	b	a	a	a	b	b	b	b	b	a	b	a	b	a	b	a	b	a	a	a	a	b	a	a	a	b	a	a	b
3064833-1D76.3	b	a	b	b	b	b	a	a	b	b	a	b	b	a	a	b	b	a	b	b	b	a	a	a	b	b	b	b	b	a	b	a	b	a	b	a	b	a	a	a	a	b	a	a	a	b	a	a	b
D1083591-1D88.2	b	a	b	b	b	b	a	a	b	b	a	b	b	a	a	b	b	a	b	b	b	a	a	a	b	b	b	b	b	a	b	a	b	a	b	a	b	a	a	a	a	b	a	a	a	b	a	a	b
D3028436	a	b	a	a	a	a	b	b	a	-	b	a	a	b	b	a	a	-	a	a	a	b	b	b	a	a	a	a	a	b	a	b	a	b	a	b	a	b	b	b	b	a	b	b	b	a	b	b	a
D5410471-0	b	a	a	b	b	b	a	a	b	b	a	b	b	a	a	b	b	a	b	b	b	a	a	a	b	b	b	b	b	a	b	a	b	a	b	a	b	a	b	a	a	b	a	a	a	a	a	a	b
D1724576-0	b	b	-	b	a	b	b	b	b	b	b	b	b	b	b	b	b	b	b	b	b	b	b	-	-	b	b	b	b	a	b	b	b	a	b	a	b	a	b	b	b	b	a	b	b	b	a	b	a
D1089011-2A16.2	b	a	a	a	a	a	b	b	b	b	a	a	a	b	a	b	b	a	b	a	b	a	b	b	a	b	a	a	b	a	b	b	b	a	b	a	b	a	b	b	b	b	b	b	b	b	b	b	b
4003184--0	b	a	a	a	a	a	b	b	b	b	a	a	a	b	a	b	b	a	b	a	b	a	b	b	a	b	a	a	b	a	b	b	b	a	b	a	b	a	b	b	b	b	b	b	b	b	b	b	b
D2276315-2A8.29	b	b	b	b	a	b	b	b	b	b	-	b	b	b	b	b	b	-	b	-	b	b	b	-	b	b	-	-	b	a	b	b	b	b	b	a	b	a	b	b	b	b	-	b	b	b	a	b	a
D3384842	b	a	a	a	a	a	b	b	b	b	a	a	a	b	a	b	b	a	b	a	b	b	b	a	a	b	a	a	b	a	a	b	b	a	b	a	b	a	a	b	b	b	a	b	b	b	-	b	a
D1135891-2A8.29	b	a	a	a	a	a	b	b	b	b	a	a	a	b	a	b	b	a	b	a	b	a	b	a	a	b	a	a	b	a	b	b	b	a	b	a	b	a	b	b	b	b	a	b	b	b	b	b	a
D7347550-0	b	a	a	a	a	a	b	b	b	b	a	a	a	b	a	b	b	a	b	a	b	a	b	b	a	b	a	a	b	a	b	b	b	a	b	a	b	a	b	b	b	b	a	b	b	b	b	a	a
D4991662-6D32	b	a	a	a	a	a	b	b	b	b	a	a	a	b	a	b	b	a	b	a	b	a	b	b	a	b	a	a	b	a	b	b	b	a	b	a	b	a	b	b	b	b	a	b	b	b	-	b	a
D1144414-2A2.05	b	a	a	a	a	a	b	b	b	b	a	a	a	b	a	b	b	a	b	a	b	a	b	b	a	b	a	a	b	a	b	b	b	a	b	a	b	a	b	b	b	b	a	b	b	b	b	b	a
D1228033	b	a	a	a	a	a	b	b	b	b	a	a	a	b	a	b	b	a	b	a	b	a	b	b	a	b	a	a	b	a	b	b	b	a	b	a	b	a	b	b	b	b	a	b	b	b	a	b	a
D3026469-2A8.26	b	a	a	a	a	a	b	b	b	b	a	a	a	b	a	b	b	a	-	a	b	a	b	b	a	b	a	a	b	a	b	b	b	a	b	a	b	a	b	b	b	b	a	b	b	b	b	b	a
D3938699-0	b	a	a	a	a	a	b	b	b	b	a	a	a	b	a	b	b	a	b	a	b	a	b	b	a	b	a	a	b	a	b	b	b	a	b	a	b	a	b	b	b	b	a	b	b	b	b	b	a
D5993674-6B22.70	b	a	a	a	a	a	b	b	b	b	a	a	a	b	a	b	b	a	a	a	b	a	b	b	a	b	a	a	b	a	b	b	b	a	b	a	b	a	b	b	b	b	a	b	b	b	-	b	a
D3952334-2A9.47	b	a	a	a	a	a	b	b	b	b	a	a	a	b	a	b	b	a	b	a	b	a	b	b	a	b	a	a	b	a	b	b	b	a	b	a	b	a	b	b	b	b	a	b	b	b	b	b	a
D1126273-2A8.26	b	a	a	a	a	a	b	b	b	b	a	a	a	b	a	b	b	a	b	a	b	a	b	b	a	b	a	a	b	a	b	b	b	a	b	a	b	a	b	b	b	b	a	b	b	b	-	-	a
D1680684-2A13.3	b	a	a	a	a	a	b	b	b	b	a	a	a	b	a	b	b	a	b	a	b	a	b	b	a	b	a	a	b	a	b	b	b	a	b	a	b	a	b	b	b	b	a	b	b	b	b	b	a
D2333916-2A8.26	b	a	a	a	a	a	b	b	b	b	a	a	a	b	a	b	b	a	b	a	b	a	b	b	a	b	a	a	b	a	b	b	b	a	b	a	b	a	b	b	b	b	a	b	b	b	b	b	a
D3532991-2A13.3	b	a	a	a	a	a	b	b	b	b	a	a	a	b	a	b	b	a	b	a	b	a	b	b	a	b	a	a	b	a	b	b	b	a	b	a	b	a	b	b	b	b	a	b	b	b	b	b	a
D3959610-0	b	a	a	a	a	a	b	b	b	b	a	a	a	b	a	b	b	a	b	a	b	a	b	b	a	b	a	a	b	a	b	b	b	a	b	a	b	a	b	b	b	b	a	b	b	b	b	b	a
D5583106-0	b	a	a	a	a	a	b	b	b	b	a	a	a	b	a	b	b	a	b	a	b	a	b	b	a	b	a	a	b	a	b	b	b	a	b	a	b	a	b	b	b	b	a	b	b	b	b	b	a
D3952053	b	a	a	a	a	a	b	b	b	b	a	a	a	b	a	b	b	a	b	a	b	a	b	-	a	b	a	a	b	a	b	b	b	a	b	a	b	a	b	b	b	b	a	b	b	b	b	b	a
D1126914-2A16.2	b	a	a	a	a	a	b	b	b	b	a	a	a	b	a	b	b	a	b	a	b	a	b	b	a	b	a	a	b	a	b	b	b	a	b	a	b	a	b	b	b	b	a	b	b	b	-	b	a
D4405948-2A65.90	b	a	a	a	a	a	b	b	b	b	a	a	a	b	a	b	b	a	b	a	b	a	b	-	a	b	a	a	b	a	b	b	b	a	b	a	b	a	b	b	b	b	a	b	b	b	-	b	-
D2276249-2A8.290	b	a	a	a	a	a	b	b	b	b	a	a	a	b	a	b	b	a	b	a	b	a	b	a	a	b	a	a	b	a	b	b	b	a	b	a	b	a	b	b	b	b	a	b	b	b	a	b	a
D5582640-0	b	a	a	a	a	a	b	b	b	b	a	a	a	b	a	b	b	a	b	a	b	a	b	a	a	b	a	a	b	a	b	b	b	a	b	a	b	a	b	b	b	b	a	b	b	b	a	b	a
D7930471-0	b	a	a	a	a	a	b	b	b	b	a	a	a	b	a	b	b	a	b	a	b	a	b	a	a	b	a	a	b	a	b	b	b	a	b	a	b	a	b	b	b	b	a	b	b	b	a	b	a
D4404574-2A65.90	b	a	a	a	a	a	b	b	b	b	a	a	a	b	a	b	b	a	b	a	b	a	b	a	a	b	a	a	b	a	b	b	b	a	b	a	b	a	b	b	b	b	a	b	b	b	a	b	a
D5567130-0	b	a	a	a	a	a	b	b	b	b	a	a	a	b	a	b	b	a	b	a	b	a	b	b	a	b	a	a	b	a	b	b	b	a	b	a	b	a	b	b	b	b	a	b	b	b	-	b	a
D2280536	b	a	a	a	a	a	b	b	b	b	a	a	a	b	a	b	b	a	b	a	b	a	b	a	a	b	a	a	b	a	b	b	b	a	b	a	b	a	b	b	b	b	a	b	b	b	-	b	a
D4003089-0	b	a	a	a	a	a	b	b	b	b	a	a	a	b	a	b	b	a	b	a	b	a	b	a	a	b	a	a	b	a	b	b	b	a	b	a	b	a	b	b	b	b	a	b	b	b	a	b	a
D6042095-0	b	a	a	a	a	a	b	b	b	b	a	a	a	b	a	b	b	a	b	a	b	a	b	a	a	b	a	a	b	a	b	b	b	a	b	a	b	a	b	b	b	b	a	b	b	b	-	b	a
D1111673	b	a	a	a	a	a	b	b	b	b	a	a	a	b	a	b	b	a	b	a	b	a	b	a	a	b	a	a	b	a	b	b	b	a	b	a	b	a	b	b	b	b	a	b	b	b	a	b	a
D1121891-2A16.20	b	a	a	a	a	a	b	b	b	b	a	a	a	b	a	b	b	a	b	a	b	a	b	a	a	b	a	a	b	a	b	b	b	a	b	a	b	a	b	b	b	b	a	b	b	b	-	b	a
D1267557-0	b	a	a	a	a	a	b	b	b	b	a	a	a	b	a	b	b	a	b	a	b	a	b	a	a	b	a	a	b	a	b	b	b	a	b	a	b	a	b	b	b	b	a	b	b	b	a	b	a
D1267290-0	b	a	a	a	a	a	b	b	b	b	a	a	a	b	a	b	b	a	b	a	b	a	b	a	a	b	a	a	b	a	b	b	b	a	b	a	b	a	b	b	b	b	a	b	b	b	-	b	a
D1765363-2D10.3	b	a	a	a	a	a	b	b	b	b	a	a	a	b	a	b	b	a	b	a	b	a	b	a	a	b	a	a	b	a	b	b	b	a	b	a	b	a	b	b	b	b	a	b	b	b	a	b	a
D1381243-2A8.290	b	a	a	a	a	a	b	b	b	b	a	a	a	b	a	b	b	a	b	a	b	a	b	a	a	b	a	a	b	a	b	b	b	a	b	a	b	a	b	b	b	b	a	b	b	b	a	b	a
D7337033-0	b	a	a	a	a	a	b	b	b	b	a	a	a	b	a	b	b	a	b	a	b	a	b	-	a	b	a	a	b	a	b	b	b	a	b	a	b	a	b	b	b	b	a	b	b	b	a	b	a
D4003184-0	b	a	a	a	a	a	b	b	b	b	b	a	a	b	a	b	b	a	b	a	b	a	b	b	-	b	a	a	b	a	b	b	b	a	b	a	b	a	b	b	b	b	a	b	b	b	b	b	a
D1113355-2A8.290	b	a	a	a	a	a	b	b	b	b	a	a	a	b	a	b	b	a	b	a	b	a	b	a	a	b	a	a	b	a	b	b	b	a	b	a	b	a	b	b	b	b	a	b	b	b	-	b	a
D3952799-0	b	b	a	a	a	a	b	b	b	b	a	a	a	b	a	b	b	a	b	a	b	a	b	a	a	b	a	a	b	a	b	b	b	a	b	b	b	a	b	b	b	b	a	b	b	b	a	b	a
D1049491-2A76.3	b	a	a	a	a	a	b	b	b	b	a	a	a	b	a	b	b	a	b	a	b	a	b	b	a	b	a	a	b	a	b	b	b	a	b	a	b	a	b	b	b	b	a	b	b	b	b	b	a
1038630-2A18.1	b	a	a	a	a	a	b	b	b	b	a	a	a	b	a	b	b	a	b	a	b	a	b	b	a	b	a	a	b	a	b	b	b	a	b	a	b	a	b	b	b	b	a	b	b	b	-	b	a
1279811-2A22.2	b	a	a	a	a	a	b	b	b	b	a	a	a	b	a	b	b	a	b	a	b	a	b	b	a	b	a	a	b	a	b	b	b	a	b	a	b	a	b	b	b	b	a	b	b	b	-	b	a
4411853--0	b	a	a	a	a	a	b	b	b	b	a	a	a	b	a	b	b	a	b	a	b	a	b	b	a	b	a	a	b	a	b	b	b	a	b	a	b	a	b	b	b	b	a	b	b	b	-	b	a
D4541897-0	b	a	a	a	a	a	b	b	b	b	a	a	a	b	a	b	b	a	b	a	b	a	b	b	a	b	a	a	b	a	b	b	b	a	b	a	b	a	b	b	b	b	a	b	b	b	-	b	a
D4396694-0	b	a	a	a	a	a	b	b	b	b	a	a	a	b	a	b	b	a	b	a	b	a	b	b	a	b	a	a	b	a	b	b	b	a	b	a	b	a	b	b	b	b	a	b	b	b	-	b	a
5970512--0	b	a	a	a	a	a	b	b	b	b	a	a	a	b	a	b	b	a	b	a	b	b	b	b	a	b	a	a	b	a	b	b	b	a	b	a	b	a	b	b	b	b	a	b	b	b	-	b	a
1018775-2A29.8	b	a	a	a	a	a	b	b	b	b	a	a	a	b	a	b	b	a	b	a	b	b	b	-	a	b	a	a	b	a	b	b	b	a	b	a	b	a	a	a	b	b	a	b	b	b	-	b	a
2260325-1A204	b	a	b	a	a	a	b	b	a	b	a	a	a	b	a	b	b	a	b	a	b	b	b	-	a	b	a	a	b	a	b	b	b	a	b	a	b	a	a	a	b	b	a	b	b	b	-	b	a
D2255628-2A45.6	b	a	b	b	a	a	b	b	a	b	a	a	a	b	a	b	b	a	b	a	b	b	b	a	a	b	a	a	b	a	b	b	b	a	b	a	b	a	a	a	b	b	a	b	b	b	a	b	a
D1115544-2A47.90	b	a	b	a	a	a	b	b	a	b	a	a	a	b	a	b	b	a	b	a	b	b	b	b	a	b	a	a	b	a	b	b	b	a	b	a	b	a	a	b	b	b	a	b	b	b	a	b	a
7333774--0	b	a	b	a	a	a	b	b	a	b	a	a	a	b	a	b	b	a	b	a	b	b	b	-	a	b	a	a	b	a	b	b	b	a	b	a	b	a	a	a	b	b	a	b	b	b	-	b	a
D3941081	b	a	b	a	a	b	b	b	a	b	b	a	a	b	a	b	b	a	b	a	b	b	b	-	a	b	a	a	a	a	a	b	b	a	b	a	b	a	a	a	b	b	a	b	b	b	-	b	a
1080620-	b	a	b	a	a	b	b	b	a	b	b	a	a	b	a	b	b	a	b	a	b	b	a	-	a	b	a	a	a	a	a	b	b	a	b	a	b	a	a	a	b	b	a	b	b	b	-	b	a
1E+08-2A36.4	b	a	b	a	a	b	b	b	a	a	b	a	a	b	a	b	b	a	b	a	b	b	a	-	a	b	a	a	a	a	a	b	b	a	b	a	b	a	a	a	a	b	a	b	a	b	a	b	a
D4538126-0	b	b	b	b	a	b	b	b	a	b	b	a	a	a	a	b	b	a	b	a	b	b	a	a	a	b	a	a	a	a	a	b	b	a	b	a	b	a	b	a	a	b	a	b	a	b	-	b	a
D4536662	b	a	b	b	a	b	b	b	a	b	b	a	a	a	a	b	b	a	b	a	b	b	a	a	a	a	a	a	a	a	a	b	b	a	b	a	b	a	b	a	a	b	a	b	a	b	-	-	a
D4439941-0	b	b	b	b	a	b	b	b	a	a	a	a	a	a	a	a	a	a	b	a	b	b	a	a	-	a	b	b	a	a	a	b	a	a	b	a	b	a	b	a	a	b	a	b	a	b	b	b	a
D3942415-2A64.3	b	b	b	b	a	b	b	b	a	a	a	a	a	a	a	a	a	a	b	a	b	b	a	a	b	a	b	b	a	a	a	b	a	a	b	a	b	a	b	a	a	b	a	b	a	b	b	b	a
D1252842-2A58.2	b	b	b	b	a	b	b	b	a	a	a	a	a	a	a	a	a	a	b	a	b	b	a	a	b	a	b	b	a	a	a	b	a	a	b	a	b	a	b	a	a	b	a	b	a	b	-	b	a
D7492124	b	b	b	b	a	b	b	b	a	a	a	a	a	a	a	a	a	a	a	a	a	a	b	a	b	a	b	b	a	a	a	b	a	a	b	a	b	a	b	a	a	b	a	b	a	b	-	b	a
D5993249-2B75.2	a	b	b	b	a	b	b	b	a	a	a	a	a	a	a	a	a	a	a	a	a	a	b	a	b	a	b	b	a	a	a	b	a	a	b	a	b	a	b	a	a	b	a	b	a	b	b	b	a
1361487-5B59.1	b	b	b	b	a	b	b	b	a	a	a	a	a	a	a	a	a	a	a	a	a	a	b	a	b	a	b	b	a	a	a	b	a	a	b	a	b	a	b	a	a	b	a	b	a	b	-	b	a
D4440052-4A81.9	b	b	b	b	a	b	b	b	a	a	a	a	a	a	a	a	a	a	a	a	a	a	b	a	b	a	b	b	a	a	a	b	a	a	b	a	b	a	b	a	a	b	a	b	a	b	b	b	a
D5993234-0	b	b	b	b	a	b	b	b	a	a	a	a	a	a	a	a	a	a	a	a	a	a	b	a	b	a	b	b	a	a	a	b	a	a	b	a	b	a	b	a	a	b	a	b	a	b	-	b	a
D4005021-2A67.6	b	b	b	b	a	b	b	b	a	a	a	a	a	a	a	a	a	a	a	a	a	a	a	a	b	a	b	b	a	a	a	b	a	a	b	a	b	a	b	a	a	b	a	b	a	b	-	b	a
D3944344-2A66.9	b	b	b	b	a	b	b	b	a	a	a	a	a	a	a	a	a	a	a	a	a	a	b	a	b	a	b	b	a	a	a	b	a	a	b	a	b	a	b	a	a	b	a	b	a	b	-	b	a
D1201396	b	b	b	b	a	b	b	b	a	a	a	a	a	a	a	a	a	a	a	a	a	a	b	a	b	a	b	b	a	a	a	b	a	a	b	a	b	a	b	a	a	b	a	b	a	b	b	b	a
D11913233-0	b	b	b	b	a	b	b	b	a	a	a	a	a	a	a	a	a	a	a	a	a	a	b	a	b	a	b	b	a	b	a	b	b	a	b	a	b	a	b	a	a	b	a	b	a	b	-	b	a
D1099943-2A69.4	b	b	b	b	a	b	b	b	a	a	a	a	a	a	a	a	a	a	a	a	a	a	b	a	b	a	b	b	a	b	a	b	b	a	b	a	b	a	b	a	a	b	a	b	a	b	b	b	a
D4262236-2A62.6	b	b	b	b	a	b	b	b	a	a	a	a	a	a	a	a	a	a	a	a	a	a	b	a	b	a	b	b	a	b	a	b	b	a	b	a	b	a	b	a	a	b	a	b	a	b	b	b	a
D7349974-0	b	b	b	b	a	b	b	b	a	a	a	a	a	a	a	a	a	a	a	a	a	a	b	a	b	a	b	b	a	b	a	b	b	a	b	a	b	a	b	a	a	b	a	b	a	b	a	b	a
D4405535-2A68.6	b	b	b	b	a	b	b	b	a	a	a	a	a	a	a	a	a	a	a	a	a	a	b	a	b	a	b	b	a	b	a	b	b	a	b	a	b	a	b	a	a	b	a	b	a	b	-	b	a
D1094436-2A68.6	b	b	b	b	a	b	b	b	a	a	a	a	a	a	a	a	a	a	a	a	a	a	b	a	b	a	b	b	a	b	a	b	b	a	b	a	b	a	b	a	a	b	a	b	a	b	-	b	a
D3952318	b	b	b	b	a	b	b	b	a	a	a	a	a	a	a	a	a	a	a	a	a	a	b	a	b	a	b	b	a	b	a	b	b	a	b	a	b	a	b	a	a	b	a	b	a	b	a	b	a
D2288945-2A68.9	b	b	b	b	a	b	b	b	a	a	a	a	a	a	a	a	a	a	a	a	a	a	b	a	b	a	b	b	a	b	a	b	b	a	b	a	b	a	b	a	a	b	a	b	a	b	-	b	a
D3949788-2A68.6	b	b	b	b	a	b	b	b	a	a	a	a	a	a	a	a	a	a	a	a	a	a	b	a	b	a	b	b	a	b	a	b	b	a	b	a	b	a	b	a	a	b	a	b	a	b	a	b	a
D1401240-2A68.8	b	b	b	b	a	b	b	b	a	a	a	a	a	a	a	a	a	a	a	a	a	a	b	a	b	a	b	b	a	b	a	b	b	a	b	a	b	a	b	a	a	b	a	b	a	b	b	b	a
D55576755	b	b	b	b	a	b	b	b	a	a	a	a	a	a	a	a	a	a	a	a	a	a	b	a	b	a	b	b	a	b	a	b	b	a	b	a	b	a	b	a	a	b	a	b	a	b	a	b	a
D3934726-2A69.2	b	b	b	b	a	b	b	b	a	a	a	a	a	a	a	a	a	a	a	a	a	a	b	a	b	a	b	b	a	b	a	b	b	a	b	a	b	a	b	a	a	b	a	b	a	b	b	b	a
D7318411	b	b	b	b	a	b	b	b	a	a	a	a	a	a	a	a	a	a	a	a	a	a	b	a	b	a	b	b	a	b	a	b	b	a	b	a	b	a	b	a	a	b	a	b	a	b	-	b	a
D7346592-0	b	b	b	b	-	b	b	b	a	a	a	a	a	a	a	a	a	a	a	a	a	a	b	a	b	a	b	b	a	b	a	b	b	a	b	a	b	a	b	a	a	b	a	b	a	b	a	b	a
1216842-2A70.3	b	b	b	b	b	b	b	b	a	a	a	a	a	a	a	a	a	a	a	b	a	a	b	a	b	a	b	b	a	b	a	b	b	a	a	a	b	a	b	a	a	b	a	b	a	b	a	b	a
D5411148-0	b	b	b	b	b	b	b	b	a	a	a	a	a	a	a	a	a	a	a	b	a	a	b	a	b	a	b	b	a	b	a	b	b	a	a	a	b	a	b	a	a	b	a	b	a	b	a	b	a
D1220072-2A69.5	b	b	b	b	b	b	b	b	a	a	a	a	a	a	a	a	a	a	a	b	a	a	b	a	b	a	b	b	a	b	a	b	b	a	a	a	b	a	b	a	a	b	a	b	a	b	-	b	a
D1094047-2A68.6	b	b	b	b	b	b	b	b	a	a	a	a	a	a	a	a	a	a	a	b	a	a	b	a	b	a	b	b	a	b	a	b	b	a	a	a	b	a	b	a	a	b	a	b	a	b	b	b	a
992420-2A70.8	b	b	b	b	b	b	b	b	a	a	a	a	a	a	a	b	a	a	a	b	a	a	b	a	b	b	b	b	a	b	a	b	b	a	a	a	b	a	b	a	a	b	a	b	a	b	b	b	a
D5373378-0	b	b	b	b	b	b	b	b	a	a	a	a	a	a	a	b	a	a	a	b	a	a	b	a	b	b	b	b	a	b	a	b	b	a	a	a	b	a	b	a	a	b	a	b	a	b	b	b	a
3570146-2A72.2	b	b	b	b	b	b	b	b	a	a	a	a	a	a	a	b	a	a	a	b	a	a	b	a	b	b	b	b	a	b	a	b	b	a	a	a	b	a	b	a	a	b	a	b	a	b	-	b	a
D1161335	b	b	b	b	b	b	b	b	a	a	a	a	a	a	a	b	a	a	a	b	a	a	b	a	b	b	b	b	a	b	a	b	b	a	a	a	b	a	b	a	a	b	a	b	a	b	b	b	a
D1862130-2A71.1	b	b	b	b	b	b	b	b	a	a	a	a	a	a	a	b	a	a	a	b	a	a	b	a	b	b	b	b	a	b	a	b	b	a	a	a	b	a	b	a	a	b	a	b	a	b	b	b	a
D7331301-0	b	b	b	b	b	b	b	b	a	a	a	a	a	a	a	b	a	a	a	b	a	a	b	a	b	b	b	b	a	b	a	b	b	a	a	a	b	a	b	a	a	b	a	b	a	b	-	b	a
3064474-2A71.9	b	b	b	b	b	b	b	b	a	a	a	a	a	a	a	b	a	a	a	b	a	a	b	a	b	b	b	b	a	b	a	b	b	a	a	a	b	a	b	a	a	b	a	b	a	b	-	b	a
D1204880-2A71.6	b	b	b	b	b	b	b	b	a	a	a	a	a	a	a	b	a	a	a	b	a	a	b	a	b	b	b	b	a	b	a	b	b	a	a	a	b	a	b	a	a	b	a	b	a	b	-	b	a
D1714591	b	b	b	b	b	b	b	b	a	a	a	a	a	a	a	b	a	a	a	b	a	a	b	a	b	b	b	b	a	b	a	b	b	a	a	a	b	a	b	a	a	b	a	b	a	b	-	b	a
D1107699	b	b	b	b	b	b	b	b	a	a	a	a	a	a	a	b	a	a	a	b	a	a	b	a	b	b	b	b	a	b	a	b	b	a	a	a	b	a	b	a	a	b	a	b	a	b	-	b	a
D1384853	a	a	b	b	b	a	b	a	a	a	a	a	a	a	a	b	b	a	a	b	a	a	b	a	b	b	b	b	a	b	a	b	b	b	a	a	b	a	b	a	a	b	a	b	a	b	-	b	a
D1264813-2B75.1	a	a	b	b	b	a	b	a	a	a	a	a	a	a	a	b	b	a	a	b	a	a	b	a	b	b	b	b	a	b	a	b	b	b	a	a	b	a	b	a	a	b	a	b	a	b	a	b	a
D4394359	a	a	b	b	b	a	b	a	a	a	a	a	a	a	a	b	b	a	a	b	a	a	b	a	b	b	b	b	a	b	a	b	b	b	a	a	b	a	b	a	a	b	a	b	a	b	a	b	-
D12770298-0	a	a	b	b	b	a	b	a	a	a	a	a	a	a	a	b	b	a	a	b	a	a	b	a	b	b	b	b	a	b	a	b	b	b	a	a	b	a	b	a	a	b	a	b	a	b	b	b	a
5050421-2A76.1	a	a	b	b	b	a	b	a	a	a	a	a	a	a	b	b	b	b	a	b	a	a	b	a	b	b	b	b	a	b	a	b	b	b	a	a	b	a	b	a	a	b	a	b	a	b	-	b	a
D3935410-2A77.30	a	a	b	b	b	a	b	a	a	a	a	a	a	a	b	b	b	b	a	b	a	a	b	a	b	b	b	b	a	b	a	b	b	b	a	a	b	a	b	a	a	b	a	b	a	b	-	b	a
D2276294-2A77.3	a	a	b	b	b	a	a	a	a	a	a	a	a	a	b	b	b	b	a	b	a	a	b	a	b	b	b	b	a	b	a	b	b	b	a	a	b	a	b	a	a	a	a	b	a	b	-	b	a
D3025920-2A77.3	a	a	b	b	b	a	a	a	a	a	a	a	a	a	b	b	b	b	a	b	a	a	b	a	b	b	b	b	a	b	a	b	b	b	b	b	b	b	b	a	a	a	a	b	a	b	b	b	a
D1348966	a	a	b	b	a	a	a	a	a	a	a	a	a	a	b	b	b	b	a	a	a	a	b	a	b	b	b	b	a	b	a	b	b	b	b	b	b	b	b	a	a	a	-	b	a	b	b	b	a
D4537093-2A87.4	a	a	b	b	a	a	a	b	a	a	a	a	a	a	b	b	b	b	a	a	a	a	a	a	b	b	b	b	a	a	a	a	a	b	b	a	b	a	b	a	a	a	b	a	a	a	b	b	a
D2304625	a	a	b	b	a	a	a	b	a	a	a	a	a	a	b	b	b	b	a	a	a	a	a	a	b	b	b	b	a	a	a	b	a	b	b	a	b	a	b	a	a	a	b	a	a	a	a	b	a
D3025810-2A870	a	a	b	b	a	a	a	b	a	a	a	a	a	a	b	b	b	b	a	a	a	a	a	a	b	b	b	b	a	a	a	b	a	b	b	a	b	a	b	a	a	a	b	a	a	a	-	b	a
D1089084-2A87.4	a	a	b	b	a	a	a	b	a	a	a	a	a	a	b	b	b	b	a	a	a	a	a	a	b	b	b	b	a	a	a	b	a	b	b	a	b	a	b	a	a	a	b	a	a	a	a	b	a
D1094180-2A87.30	a	a	b	b	a	a	a	b	a	a	a	a	a	a	b	b	b	b	a	a	a	a	a	a	b	b	b	b	a	a	a	b	a	b	b	a	b	a	b	a	a	a	b	a	a	a	-	b	a
1132784-2A90.2	a	a	b	b	a	a	a	b	a	a	a	a	a	a	b	b	b	b	a	a	a	a	a	a	b	b	b	b	a	a	a	b	a	b	b	a	b	a	b	a	a	a	b	a	a	a	-	b	a
D4990717-2A87.50	a	a	b	b	a	a	a	b	a	a	a	a	a	a	b	b	b	b	a	a	a	a	a	a	b	b	b	b	a	a	a	b	a	b	b	a	b	a	b	a	a	a	b	a	a	a	b	b	a
D2314551-2A89.6	a	a	b	b	a	a	a	b	a	a	a	a	a	a	b	b	b	b	b	a	b	a	a	a	b	b	b	b	a	a	a	b	a	b	b	a	b	a	a	a	a	a	b	a	a	a	-	b	a
1864661-2A89.6	a	a	b	b	a	a	a	b	a	a	a	a	a	a	b	b	b	b	b	a	b	a	a	a	b	b	b	b	a	a	a	b	a	b	b	a	b	a	a	a	a	a	b	a	a	a	-	b	a
D4008069-2A90.9	a	a	b	b	a	a	a	b	a	a	a	a	a	a	b	b	b	b	b	a	b	a	a	a	b	b	b	b	a	a	a	b	a	b	b	a	b	a	a	a	a	a	b	a	a	a	-	b	a
D4008120-0	a	a	b	b	a	a	a	b	a	a	a	a	a	a	b	b	b	b	b	a	b	a	a	a	b	b	b	b	a	a	a	b	a	b	b	a	b	a	a	a	a	a	b	a	a	a	-	b	a
D1249612-2A90.60	a	a	b	b	a	a	a	b	a	a	a	a	a	a	b	b	b	b	b	a	b	a	a	a	b	b	b	b	a	a	a	b	a	b	b	a	b	a	a	a	a	a	b	a	a	a	-	b	a
4406906--0	a	a	b	b	a	a	a	b	a	b	a	a	a	a	b	b	b	b	b	a	b	a	a	a	b	b	b	b	a	a	a	b	a	b	b	a	b	a	a	a	a	a	b	a	a	a	-	b	a
D1104157-2A95	a	a	b	b	a	a	a	b	a	b	a	a	a	a	b	b	b	b	b	a	b	a	a	a	b	b	b	b	a	a	a	b	a	b	b	a	b	a	a	a	a	a	b	a	a	a	b	b	a
D1274208-2A93.5	a	a	b	b	a	a	a	b	a	b	a	a	a	a	b	b	b	b	b	a	b	a	a	a	b	b	b	b	a	a	a	b	a	b	b	a	b	a	a	a	a	a	b	a	a	a	a	b	a
D3953977-2A87.3	a	a	b	b	a	a	a	b	a	a	a	a	a	a	b	b	b	b	a	a	a	a	a	a	b	b	b	b	a	a	a	b	a	b	b	a	b	a	b	a	a	a	b	a	a	a	a	b	a
3222539-2A104	b	a	b	b	a	b	a	b	b	b	a	a	a	a	b	b	b	b	a	a	a	a	a	a	b	b	b	b	a	a	a	b	a	b	a	a	b	a	a	a	a	a	b	a	a	a	-	b	a
D3942205-2D131	b	a	b	a	b	b	a	b	b	b	a	a	a	a	b	b	b	b	a	b	a	a	a	a	b	b	b	b	a	a	a	b	a	b	a	a	b	a	a	a	a	a	b	a	a	a	b	b	a
1096734-2A109	b	a	b	a	b	b	a	b	b	b	a	a	a	a	b	b	b	b	a	b	a	a	a	a	b	b	b	b	a	a	a	b	a	b	a	a	b	a	a	a	a	a	b	a	a	-	-	b	a
3956868-2A111	b	a	b	a	b	b	a	b	b	b	a	a	a	a	b	b	b	b	a	b	a	a	a	a	b	b	b	b	b	a	b	b	a	b	a	a	b	a	a	a	a	a	b	a	a	b	-	b	b
D1687703	b	a	b	a	b	b	a	b	b	b	a	a	a	a	b	b	a	b	a	b	a	a	a	a	b	b	b	b	b	a	b	b	a	b	a	a	b	a	a	a	a	a	b	a	a	b	-	b	b
1218546-2A115	b	a	b	a	b	b	a	b	b	b	a	a	a	a	b	b	a	b	a	b	a	b	a	a	b	b	b	b	b	a	b	b	a	b	a	a	b	a	a	a	a	b	b	a	a	b	-	b	b
D997272-2A1170	b	a	b	a	b	b	a	a	b	b	a	a	a	a	b	b	a	b	a	b	a	b	a	a	b	b	b	b	b	a	b	a	a	b	a	a	b	a	a	a	a	b	b	a	a	b	b	b	-
D4989872	b	a	b	a	b	b	a	a	b	b	a	a	a	a	b	b	a	b	a	b	a	b	a	a	b	b	b	b	b	a	b	a	a	b	a	a	b	a	a	a	a	b	b	a	a	b	a	b	b
1080724-2A117	b	a	b	a	b	b	a	a	b	b	a	a	a	a	b	b	a	b	a	b	a	b	a	a	b	b	b	b	b	a	b	a	a	b	a	a	b	a	a	a	a	b	b	a	a	b	a	b	b
1021420-2A117	b	a	b	a	b	b	a	a	b	b	a	a	a	a	b	b	a	b	a	b	a	b	a	a	b	b	b	b	b	a	b	a	a	b	a	a	b	a	a	a	a	b	b	a	a	b	b	b	b
1097627-	b	a	b	a	b	b	a	a	b	b	a	a	a	b	b	b	a	b	a	b	a	b	a	-	b	b	b	b	b	a	b	a	a	b	a	a	b	a	a	a	a	b	b	a	a	b	-	b	b
4991084-2A117-0	b	a	b	a	b	b	a	a	b	b	a	a	a	b	b	b	a	b	a	b	a	b	a	-	b	b	b	b	b	a	b	a	a	b	a	a	b	a	a	a	a	b	b	a	a	b	-	b	b
D3958168-2A1200	b	a	b	b	b	b	a	a	b	b	a	a	a	b	b	b	a	b	a	b	a	b	-	-	b	b	b	b	b	b	b	a	a	b	a	a	b	a	a	a	a	b	b	a	a	b	a	b	b
D1003691-2A120	b	a	b	b	b	b	a	a	b	b	a	a	a	b	b	b	a	b	a	b	a	b	a	a	b	b	b	b	b	b	b	a	a	b	a	a	b	a	a	a	a	b	b	a	a	b	-	b	b
1090021-2A120	b	a	b	b	b	b	a	a	b	b	a	a	a	b	b	b	a	b	a	b	a	b	a	-	b	b	b	b	b	b	b	a	a	b	a	a	b	a	a	a	a	b	b	a	a	b	-	b	b
5370736-2A121-0	b	a	b	b	b	b	a	a	b	b	a	a	a	b	b	b	a	b	a	b	a	b	a	-	b	b	b	b	b	b	b	a	a	b	a	a	b	a	a	a	a	b	b	a	a	b	-	b	b
D1119613-2A1210	b	a	b	b	b	b	a	a	b	b	a	a	a	b	b	b	a	b	a	b	a	b	a	b	b	b	b	b	b	b	b	a	a	b	a	a	b	a	a	a	a	b	a	a	a	b	-	b	b
D4540685-0	b	a	b	b	b	b	a	a	b	b	a	a	a	b	b	b	a	b	a	b	a	b	a	a	b	b	b	b	b	b	b	a	a	b	a	a	b	a	a	a	a	b	a	a	a	b	a	b	b
D3959855-2A124	b	a	b	b	b	b	a	a	b	b	a	a	a	b	b	b	a	b	a	b	a	b	a	b	b	b	b	b	b	b	b	a	a	b	a	a	b	a	a	a	a	b	a	a	a	b	b	b	b
D1399786-2A120	b	a	b	b	b	b	a	a	b	b	a	a	a	b	b	b	a	b	a	b	a	b	a	-	b	b	b	b	b	b	b	a	a	b	a	a	b	a	a	a	a	b	a	a	a	b	a	b	b
1230056-2A120	b	a	b	b	b	b	a	a	b	b	a	a	a	b	b	b	a	b	a	b	a	b	a	-	b	b	b	b	b	b	b	a	a	b	a	a	b	a	a	a	a	b	a	a	a	b	-	b	b
D2279439-2A1220	b	a	b	b	b	b	a	a	b	b	a	a	a	b	b	b	a	b	a	b	a	b	a	b	b	b	b	b	b	b	b	a	a	b	a	a	b	a	a	a	a	b	a	a	a	b	b	b	b
D3937788-0	b	a	b	b	b	b	a	a	b	b	a	a	a	b	b	b	a	b	a	b	a	b	a	b	b	b	b	b	b	b	b	a	a	b	a	a	b	a	a	a	a	b	a	a	a	b	b	b	b
D1297047-2A124	b	a	b	b	b	b	a	a	b	b	a	a	a	b	b	b	a	b	a	b	a	b	a	b	b	b	b	b	b	b	b	a	a	b	a	a	b	a	a	a	a	b	a	a	a	b	b	b	b
D5346080	b	a	b	b	b	b	a	a	b	b	a	a	a	b	b	b	a	b	a	b	a	b	a	b	b	b	b	b	b	b	b	a	a	b	a	a	b	a	a	a	a	b	a	a	a	b	b	b	b
3533784-2A124	b	a	b	b	b	b	a	a	b	b	a	a	a	b	b	b	a	b	a	b	a	b	a	b	b	b	b	b	b	b	b	a	a	b	a	a	b	a	a	a	a	b	a	a	a	b	b	b	b
1090417-2A122	b	a	b	b	b	b	a	a	b	b	a	a	a	b	b	b	a	b	a	b	a	b	a	b	b	b	b	b	b	b	b	a	a	b	a	a	b	a	a	a	a	b	a	a	a	b	b	b	b
D4396549-0	b	a	b	b	b	b	a	a	b	b	a	a	a	b	b	b	a	b	a	b	a	b	a	-	b	b	b	b	b	b	b	a	a	b	a	a	b	a	a	a	a	b	a	a	a	b	a	b	b
D1202172-2A1220	b	a	b	b	b	b	a	a	b	b	a	a	a	b	b	b	a	b	a	b	a	b	a	a	b	b	b	b	b	b	b	a	a	b	a	a	b	a	a	a	a	b	a	a	a	b	a	b	b
D1143407-0	b	a	b	b	b	b	a	a	b	b	a	a	a	b	b	b	a	b	a	b	a	b	a	-	b	b	b	b	b	b	b	a	a	b	a	a	b	a	a	a	a	b	a	a	a	b	a	b	b
D3941660-0	b	a	b	b	b	b	a	a	b	b	a	a	a	b	b	b	a	b	a	b	a	b	a	a	b	b	b	b	b	b	b	a	a	b	a	a	b	a	a	a	a	b	a	a	a	b	a	b	b
D995632-2A122	b	a	b	b	b	b	a	a	b	b	a	a	a	b	b	b	a	b	a	b	a	b	a	a	b	b	b	b	b	b	b	a	a	b	a	a	b	a	a	a	a	b	a	a	a	b	a	b	b
D1101524-2A1240	b	a	b	b	b	b	a	a	b	b	a	a	a	b	b	b	a	b	a	b	a	b	a	a	b	b	b	b	b	b	b	a	a	b	a	a	b	a	a	a	a	b	a	a	a	b	a	b	b
D3534191-2A1240	b	a	b	b	b	b	a	a	b	b	a	a	a	b	b	b	a	b	a	b	a	b	a	a	b	b	b	b	b	b	b	a	a	b	a	a	b	a	a	a	a	b	a	a	a	b	a	b	b
D5570696-0	b	a	b	b	b	b	a	a	b	b	a	a	a	b	b	b	a	b	a	b	a	b	a	a	b	b	b	b	b	b	b	a	a	b	a	a	b	a	a	a	a	b	a	a	a	b	a	b	b
D4539315-2A1240	b	a	b	b	b	b	a	a	b	b	a	a	a	b	b	b	a	b	a	b	a	b	a	a	b	b	b	b	b	b	b	a	a	b	a	a	b	a	a	a	a	b	a	a	a	b	b	b	b
D3943761-2A1240	b	a	b	b	b	b	a	a	b	b	a	a	a	b	b	b	a	b	a	b	a	b	a	-	b	b	b	b	b	b	b	a	a	b	a	a	b	a	a	a	a	b	a	a	a	b	-	b	b
D4394720-0	b	a	b	b	b	b	a	a	b	b	a	a	a	b	b	b	a	b	a	b	a	b	a	a	b	b	b	b	b	b	b	a	a	b	a	a	b	a	a	a	a	b	a	a	a	b	-	b	b
D3960597-0	b	a	b	b	b	b	a	a	b	b	a	a	a	b	b	b	a	b	a	b	a	b	a	a	b	b	b	b	b	b	b	a	a	b	a	a	b	a	a	a	a	b	a	a	a	b	a	b	b
D2310111-2A1230	b	a	b	b	b	b	a	a	b	b	a	a	a	b	b	b	a	b	a	b	a	b	a	a	b	b	b	b	b	b	b	a	a	b	a	a	b	a	a	a	a	b	a	a	a	b	a	b	b
D4394917-0	b	a	b	b	b	b	a	a	b	b	a	a	a	b	b	b	a	b	a	b	a	b	a	a	b	b	b	b	b	b	b	a	a	b	a	a	b	a	a	a	a	b	a	a	a	b	-	b	b
D1207658-2A125	b	a	b	b	b	b	a	a	b	b	a	b	a	b	b	b	a	b	a	b	a	b	a	a	b	b	b	b	b	b	b	a	a	b	a	a	b	a	a	a	a	b	a	a	a	b	a	b	b
D1695806-2D151	b	a	b	b	b	b	a	a	b	b	a	a	a	b	b	b	a	b	a	b	a	b	a	a	b	b	b	b	b	b	b	a	a	b	a	a	b	a	a	a	a	b	a	a	a	b	a	b	b
D3533955-2B107	b	a	b	b	b	b	a	a	b	b	a	a	a	b	b	b	a	b	a	b	a	b	a	a	b	b	b	b	b	b	b	a	a	b	a	a	b	a	a	a	a	b	a	a	a	b	a	b	b
D4004626	b	b	b	b	b	b	-	b	b	b	a	b	b	b	b	b	b	b	b	b	-	b	b	a	b	b	b	b	b	b	b	a	a	b	a	a	b	a	a	a	a	b	a	a	a	b	a	b	b
D4540379-1D111	b	a	b	b	b	b	a	a	b	b	a	a	a	b	b	b	a	b	a	b	a	b	a	b	b	b	b	b	a	a	b	a	a	a	a	a	b	a	a	a	a	b	a	a	a	b	b	a	b
D3534040-2B2.21	b	b	a	b	b	b	b	b	b	b	b	b	b	a	a	b	b	a	a	b	a	b	a	-	b	b	b	b	b	b	b	b	-	b	b	b	a	b	a	b	a	b	b	a	a	a	-	a	a
D5331752-2B2.380	a	a	b	b	a	a	a	a	a	a	a	a	a	b	b	a	a	b	b	a	b	b	b	b	a	a	a	a	a	a	a	b	b	a	a	a	b	a	b	a	b	a	a	b	b	b	-	b	b
D4404840-2B0.980	b	b	a	a	b	b	b	b	b	b	b	b	b	a	a	b	b	a	a	b	a	a	a	b	b	b	b	b	b	b	b	a	a	b	b	b	a	b	a	b	a	b	b	a	a	a	b	a	a
D2278828-2B0.57	b	b	a	a	b	b	b	b	b	b	b	b	b	a	a	b	b	a	a	b	a	a	a	-	b	b	b	b	b	b	b	a	a	b	b	b	a	b	a	b	b	b	b	b	a	a	-	a	-
D1035639-2B0.57	b	b	a	a	b	b	b	b	b	b	b	b	b	a	a	b	b	a	a	b	a	a	a	-	b	b	b	b	b	b	b	a	a	b	b	b	a	b	a	b	a	b	b	a	a	a	b	-	a
D4395915-2B0.67	b	b	a	a	b	b	b	b	b	b	b	b	b	a	a	b	b	a	a	b	a	a	a	a	b	b	b	b	b	b	b	a	a	b	b	b	a	b	a	b	a	b	b	a	a	a	b	a	a
D1143449-2B4.64	b	b	a	a	b	b	b	b	b	b	b	b	b	a	a	b	b	a	a	b	a	a	a	-	b	b	b	b	b	b	b	a	a	b	b	b	a	b	a	b	a	b	b	a	a	a	-	a	-
D1018914-2B0.57	b	b	a	a	b	b	b	b	b	b	b	b	b	a	a	b	b	a	a	b	a	a	a	-	b	b	b	b	b	b	b	a	a	b	b	b	a	b	a	b	a	b	b	a	a	a	a	a	a
D996002-2B0.57	b	b	a	a	b	b	b	b	b	b	b	b	b	a	a	b	b	a	a	b	a	a	a	a	b	b	b	b	b	b	b	a	a	b	b	b	a	b	a	b	a	b	b	a	a	a	a	a	a
D1088696-2B8.17	b	b	a	a	b	b	b	b	b	b	b	b	b	a	a	b	b	a	a	b	a	a	a	a	b	b	b	b	b	b	b	a	a	b	b	b	a	b	a	b	a	b	b	a	a	a	b	a	a
D1234696-2B12.30	b	b	a	a	b	b	b	b	b	b	b	b	b	a	a	b	b	a	a	b	a	a	a	-	b	b	b	b	b	b	b	a	a	b	b	b	a	b	a	b	a	b	b	a	a	a	a	a	a
2282736-2B7.42	b	b	a	a	b	b	b	b	b	b	b	b	b	a	a	b	b	a	a	b	a	a	a	b	b	b	b	b	b	b	b	a	a	b	b	b	a	b	a	b	a	b	b	a	a	a	-	a	a
D1088282-2B12.3	b	b	a	a	b	b	b	b	b	b	b	b	b	a	a	b	b	a	a	b	a	a	a	a	b	b	b	b	b	b	b	a	a	b	b	b	a	b	a	b	a	b	b	a	a	a	a	a	a
D1315619-0	b	b	a	a	b	b	b	b	b	b	b	b	b	a	a	b	b	a	a	b	a	a	a	b	b	b	b	b	b	b	b	a	a	b	b	b	a	b	a	b	a	b	b	a	a	a	-	a	a
D12746146-0	b	b	a	a	b	b	b	b	b	b	b	b	b	a	a	b	b	a	a	b	a	a	a	b	b	b	b	b	b	b	b	a	a	b	b	b	a	b	a	b	a	b	b	a	a	a	-	a	a
D3533193-2B12.8	b	b	a	a	b	b	b	b	b	b	b	b	b	a	a	a	b	a	a	b	a	a	a	-	b	a	b	b	b	b	b	a	a	a	b	b	a	b	a	b	a	b	b	a	a	a	a	a	a
D3957715-2B12.9	b	b	a	a	b	b	b	b	b	b	b	b	b	a	a	a	b	a	a	b	a	a	a	a	b	a	b	b	b	b	b	a	a	a	b	b	a	b	a	b	a	b	b	b	a	a	a	a	b
D4911212-0	b	b	a	a	b	b	b	b	b	b	b	b	b	a	a	a	a	a	a	b	a	a	a	b	b	a	b	b	b	b	b	a	a	a	b	b	a	b	a	b	a	b	b	b	a	a	-	a	b
D4989699-2B13.8	b	b	a	a	b	b	b	b	b	b	b	b	b	a	a	a	a	a	a	b	a	a	a	-	b	a	b	a	b	b	b	a	a	a	b	b	a	b	a	b	a	-	b	b	a	a	b	a	b
4539107-5A69.2	b	b	a	a	b	b	b	b	b	b	b	b	b	a	a	a	a	a	a	b	a	a	a	-	b	a	b	b	b	b	b	a	a	a	b	b	a	b	a	b	b	b	b	b	b	a	-	a	b
D3934341-0	b	b	a	a	b	b	b	b	b	b	b	b	b	a	a	a	a	a	a	b	a	a	a	-	a	a	a	a	b	b	b	b	a	a	b	b	a	b	a	b	-	b	b	-	b	a	-	a	b
D1251215-2B23.20	b	b	a	a	b	b	b	a	b	b	b	b	b	a	a	a	a	a	a	b	b	a	a	b	a	a	a	a	b	b	b	b	a	a	b	b	a	b	a	b	-	a	b	b	a	a	a	a	b
D4541016-0	b	b	a	a	b	b	b	a	b	b	b	b	b	a	a	a	a	a	a	b	a	a	a	a	a	a	a	a	b	b	b	b	a	a	b	b	a	b	a	b	a	a	b	b	a	a	-	a	b
D1105670-2B22	b	b	a	a	b	b	b	a	b	b	b	b	b	a	a	a	a	a	a	b	a	a	a	-	a	a	a	a	b	b	b	b	a	a	b	b	a	b	a	b	a	a	b	b	a	a	a	a	b
D1087702-2B25.50	a	b	a	a	b	b	b	a	b	b	b	b	b	a	a	a	a	a	a	b	a	a	a	a	a	a	a	a	b	b	b	b	a	a	b	b	a	b	a	a	a	a	b	b	a	a	-	a	b
D3064844-2B25.5	a	b	a	a	b	b	b	a	b	b	b	b	b	a	a	a	a	a	a	b	a	a	a	-	a	a	a	a	b	b	b	b	a	a	b	b	a	b	a	a	a	a	b	b	a	a	-	a	b
D4539535-2B26.70	a	b	b	a	b	b	b	a	b	b	b	b	b	a	a	a	a	a	a	b	a	a	a	a	a	a	a	a	b	b	b	b	a	a	b	b	a	b	b	a	a	a	b	b	a	a	a	a	b
D5332524-0	a	b	b	a	b	b	b	a	b	b	b	b	b	a	a	a	a	a	a	b	a	a	a	-	a	a	a	a	b	b	a	b	a	a	b	a	a	b	b	a	a	a	b	b	a	a	b	a	a
D4408244-0	a	b	b	a	b	b	b	a	b	b	b	b	b	a	a	a	a	a	a	b	a	a	a	-	a	a	a	a	b	b	b	b	a	a	b	b	a	b	b	a	a	a	b	b	a	a	-	a	b
D1206282-2B29.60	a	b	b	a	b	b	b	a	b	b	b	b	b	a	b	a	a	b	a	b	a	a	b	a	a	a	a	a	b	b	b	b	a	b	b	b	a	b	a	a	a	a	b	b	a	a	-	a	b
D2275350-2B28	a	b	b	a	b	b	b	a	b	b	b	b	b	a	b	a	a	b	a	b	a	a	b	a	a	a	a	a	b	b	b	b	a	b	b	b	a	b	b	a	a	a	b	b	-	a	b	a	b
D1116856-2B28	a	b	b	a	b	b	b	a	b	b	b	b	b	a	b	a	a	b	b	b	a	a	b	a	a	a	a	a	b	b	b	b	a	b	b	b	a	b	b	a	a	-	b	b	-	a	-	a	b
4910292--0	a	b	b	a	b	b	b	a	b	b	b	b	b	a	b	a	a	b	a	b	a	a	b	-	a	a	a	a	b	b	b	b	a	b	b	b	a	b	b	a	a	a	b	b	a	a	-	a	b
D3937247	a	b	b	a	b	b	b	a	b	b	b	b	b	a	b	a	a	b	a	b	a	a	a	-	a	a	a	a	b	b	b	b	a	a	b	b	a	b	b	a	a	a	b	b	a	a	b	a	b
D1105492-2B30.5	a	b	b	a	b	b	b	a	b	b	b	b	b	a	b	a	a	b	a	b	a	a	b	-	a	a	a	a	b	b	b	b	a	b	b	b	a	b	b	a	a	a	b	b	a	a	-	a	b
D1103032-2B30.5	a	b	b	a	b	b	b	a	b	b	b	b	b	a	b	a	a	b	a	b	a	a	b	b	a	a	a	a	b	b	b	b	a	b	b	b	a	b	b	a	a	a	b	b	a	a	a	a	b
D1248465-2B65	a	b	b	b	b	b	b	a	b	b	b	a	a	b	b	a	a	b	b	b	b	a	a	a	b	a	b	b	b	b	b	b	a	b	a	a	a	b	b	b	a	a	b	a	a	a	a	a	a
D995804-2B34.30	a	b	b	b	b	b	b	a	b	b	b	a	a	a	b	a	a	b	a	b	a	a	a	b	a	a	a	a	b	b	b	b	a	b	b	b	a	b	b	a	a	a	b	b	a	a	a	a	b
D3935062-2B33.30	a	b	b	b	b	b	b	a	b	b	b	a	a	a	b	a	a	b	a	b	a	a	a	a	a	a	a	a	b	b	b	b	a	b	b	b	a	b	b	a	a	a	b	b	a	a	a	a	b
D4540151-0	a	b	b	b	b	b	b	a	b	b	b	a	a	a	b	a	a	b	a	b	a	a	a	a	a	a	a	a	b	b	b	b	a	b	b	b	a	b	b	a	a	a	b	b	a	a	a	a	b
D3023560-2B34.3	a	b	b	b	b	b	b	a	b	b	b	a	a	a	b	a	a	b	a	b	a	a	a	a	a	a	a	a	b	b	b	b	a	b	b	b	a	b	b	a	a	a	b	b	a	a	a	a	b
D1110549-2B33.2	a	b	b	b	b	b	b	a	b	b	b	a	a	a	b	a	a	b	a	b	a	a	a	a	a	a	a	a	b	b	b	b	a	b	b	b	a	b	b	a	a	a	b	b	a	a	a	a	b
D5410645-6B45.2	a	b	b	b	b	b	b	a	b	b	b	a	a	a	b	a	a	b	a	b	a	a	a	a	a	b	a	a	b	b	b	b	a	b	b	b	a	b	b	a	a	a	b	b	a	a	a	a	b
7487542--0	a	b	b	b	b	b	b	a	a	b	b	a	a	a	b	a	a	b	b	b	b	a	a	a	a	a	a	a	b	b	b	b	a	b	b	a	a	b	b	a	a	a	b	a	a	a	a	a	a
D4409874-0	a	b	b	b	b	b	b	a	a	b	b	a	a	a	b	a	a	b	b	b	b	a	a	a	a	a	a	a	b	b	b	b	a	b	a	a	a	b	b	a	a	a	b	a	a	a	b	b	a
D6036910-2B43.8	a	b	a	b	b	b	b	a	a	b	b	a	a	a	a	a	a	a	b	b	b	a	a	a	b	a	b	b	b	b	b	b	a	b	a	a	a	b	b	b	a	a	b	a	a	a	a	a	a
D3947942-2B50.1	a	b	a	b	b	a	b	a	a	b	b	a	a	a	a	a	a	a	b	b	b	a	a	a	b	a	b	b	b	b	b	b	a	b	a	a	a	b	b	b	a	a	b	a	a	a	a	a	a
D2366453-2B60.8	a	b	a	b	b	a	b	a	a	b	b	a	a	a	a	a	a	a	b	b	b	a	a	a	b	a	b	b	b	b	b	b	a	b	a	a	a	b	b	b	a	a	b	a	a	a	a	a	a
D1206897-2B63.7	a	-	a	b	b	a	b	a	a	a	b	a	a	a	a	a	a	a	b	b	b	a	a	a	b	a	b	b	b	b	b	b	a	b	a	a	a	b	b	b	a	a	b	a	a	a	a	a	a
D17572731-0	a	a	a	b	a	a	b	a	a	a	a	a	a	a	a	a	a	a	b	b	a	a	a	a	b	a	a	a	a	b	a	b	a	b	a	a	a	b	b	b	a	a	b	a	a	a	a	a	a
4544256-2B63.4	a	b	a	b	b	a	b	a	a	a	b	a	a	a	a	a	a	a	b	b	b	a	a	a	b	a	b	b	b	b	b	b	a	b	a	a	a	b	b	b	a	a	b	a	a	a	a	a	a
D5323433-2B63.4	a	b	a	b	b	a	b	a	a	a	b	a	a	a	a	a	a	a	b	b	b	a	a	a	b	a	b	b	b	b	b	b	a	b	a	a	a	a	b	b	a	a	b	a	a	a	a	a	a
D3960331-6A23.8	a	b	a	b	b	a	b	a	a	a	b	a	a	a	a	a	a	a	b	b	b	a	a	a	b	a	b	b	b	b	b	b	a	b	a	a	a	a	b	b	a	a	b	a	a	a	a	a	a
D4537108-0	b	a	b	a	-	b	a	b	b	b	a	b	b	b	b	b	b	b	a	a	a	b	b	b	a	b	a	-	a	a	a	a	b	a	b	b	b	b	a	a	b	b	a	b	b	b	b	b	b
D1124883-2B63.4	a	b	a	b	b	a	b	a	a	a	b	a	a	a	a	a	a	a	b	b	b	a	a	a	b	a	b	b	b	b	b	b	a	b	a	a	a	a	b	b	a	a	b	a	a	a	a	a	a
D1106989-2B61.9	b	a	b	a	a	b	a	b	b	b	a	b	b	b	b	b	b	b	a	a	a	b	b	b	a	b	a	a	a	a	a	a	b	-	b	b	b	b	-	a	b	b	-	b	b	b	b	b	b
D4409413-2B73.5	a	b	a	b	b	a	b	a	b	a	b	b	b	a	a	b	b	a	b	b	b	a	a	a	b	b	b	b	b	b	b	b	a	b	a	a	a	a	a	b	a	a	b	a	a	a	a	a	a
D3222411-2B71.8	a	b	a	b	b	a	b	a	b	a	b	b	b	a	a	a	a	a	b	b	b	a	a	a	b	a	b	b	b	b	b	b	a	b	a	a	a	a	a	b	a	a	b	a	a	a	a	a	a
D1265490-2B73.3	a	b	a	b	b	a	b	a	a	a	b	b	b	a	a	a	a	a	b	b	b	a	a	a	b	a	b	b	b	b	b	b	a	b	a	a	a	a	a	b	a	a	b	a	a	a	a	a	a
D3946688-0	a	b	a	b	b	a	b	a	b	a	b	b	b	a	a	a	a	a	b	b	b	a	a	a	b	a	b	b	b	b	b	b	a	b	a	a	a	a	a	b	a	a	b	a	a	a	a	a	a
D1863009	a	b	a	b	b	a	b	a	b	a	b	b	b	a	a	a	a	a	b	b	b	a	a	a	b	a	b	b	b	b	b	b	a	b	a	a	a	a	a	b	a	a	b	a	a	a	a	a	a
D3952361-2B71.8	a	b	a	a	b	a	b	a	b	a	b	b	b	a	a	a	a	a	b	b	b	a	a	a	b	a	b	b	b	b	b	b	a	b	a	a	a	a	a	b	a	a	b	a	a	a	a	a	a
D2374085-2B71.30	b	a	b	a	a	b	a	b	a	b	a	a	a	b	b	b	b	b	a	a	a	b	b	b	a	b	a	-	a	a	a	a	b	a	b	b	b	b	b	a	b	b	a	b	b	b	b	b	b
D5567665-0	a	b	a	a	b	a	b	a	b	a	b	b	b	a	a	b	a	a	b	b	b	a	a	a	b	b	b	b	b	b	b	b	a	a	a	a	a	a	a	b	a	a	b	a	a	a	a	a	a
D3947581-0	a	b	a	a	b	a	b	a	b	a	b	b	b	a	a	b	a	a	b	b	b	a	a	a	b	b	b	b	b	b	b	b	a	a	a	a	a	a	a	b	a	a	b	a	a	a	a	a	a
D3939258-0	a	b	a	a	b	a	b	a	b	a	b	b	b	a	a	b	a	a	b	b	b	a	a	a	b	b	b	b	b	b	b	b	a	a	a	a	a	a	a	b	a	a	b	a	a	a	a	a	a
D3939460-2B73.5	b	a	b	b	a	b	a	b	a	b	a	a	a	b	b	a	b	b	a	a	a	b	b	b	a	a	a	a	a	a	a	a	b	b	b	b	b	b	b	a	b	b	a	b	b	b	b	b	b
D26673412-0	a	b	a	a	b	a	b	a	b	a	b	b	b	a	a	b	a	a	b	b	b	a	a	a	b	b	b	b	b	b	b	b	a	a	a	a	a	a	a	b	a	a	b	a	a	a	a	a	a
D1219614-2B62.6	b	a	b	b	a	b	a	b	a	b	a	a	a	b	b	a	b	b	a	a	a	b	b	b	a	a	a	a	a	a	a	a	b	b	b	b	b	b	b	a	b	b	-	b	b	b	b	b	b
1082514-2B75.8	a	b	a	a	b	a	b	a	b	a	b	a	a	a	a	b	a	a	b	b	b	a	a	a	b	b	b	b	b	b	b	b	a	a	a	a	a	a	a	b	a	a	b	a	a	a	a	a	a
D1106186-2B74.1	a	b	a	a	b	a	b	a	b	a	b	a	a	a	a	b	a	a	b	b	b	a	a	a	b	b	b	b	b	b	b	b	a	a	a	a	a	a	a	b	a	a	b	a	a	a	a	a	a
D2301818-2B74.1	a	b	a	a	b	a	b	a	b	a	b	a	a	a	a	b	a	a	b	b	b	a	a	a	b	b	b	b	b	b	b	b	a	a	a	a	a	a	a	b	a	a	b	a	a	a	a	a	a
D3957393-1B195	b	-	b	b	a	b	a	b	a	b	a	b	b	b	b	b	b	b	a	a	-	b	b	b	a	b	a	a	a	a	a	a	b	b	b	b	b	b	b	a	b	b	a	b	b	b	b	b	b
D1091761-2B79.3	a	b	a	a	b	a	b	a	b	a	b	a	a	a	a	a	a	a	b	b	b	a	a	a	a	a	a	a	b	b	b	b	a	a	a	a	a	a	a	b	a	a	b	a	a	a	a	a	a
4439513--0	a	b	a	a	b	a	b	a	b	a	b	a	a	a	a	a	a	a	b	b	b	a	a	a	a	a	a	a	b	b	b	b	a	a	a	a	a	a	a	b	a	a	b	a	a	a	a	a	a
D4540417-2B77.70	a	b	a	a	b	a	a	a	b	a	b	a	a	a	a	a	a	a	b	b	b	a	a	a	a	a	a	a	b	b	b	b	a	a	a	a	a	a	a	b	a	a	a	a	a	a	a	a	a
1019527-2B75.1	a	b	a	a	b	a	a	a	b	a	a	a	a	a	a	a	a	a	b	b	b	a	a	a	a	a	a	a	b	b	b	b	a	a	a	a	a	a	a	b	a	a	a	a	a	a	b	b	a
5364489-	a	b	a	a	b	a	a	a	b	a	a	a	a	a	a	a	a	a	b	b	b	a	a	a	a	a	a	a	b	b	b	b	a	a	a	a	a	a	a	b	a	a	a	a	a	a	b	b	a
D3385603	a	b	a	a	b	a	a	a	a	a	a	a	a	a	a	a	a	a	b	b	b	a	a	a	a	a	a	a	b	b	b	b	a	a	a	a	a	a	a	b	a	a	a	a	a	a	b	b	a
D3533944-0	a	b	a	a	b	a	a	a	b	a	a	a	a	a	a	a	a	a	b	b	b	a	a	a	a	a	a	a	b	b	b	b	a	a	a	a	a	a	a	b	a	a	a	a	a	a	b	b	a
D2299442	a	b	a	a	b	a	a	a	b	a	a	a	a	a	a	a	a	a	b	b	b	a	a	a	a	a	a	a	b	b	b	a	a	a	a	a	a	a	a	b	a	a	a	a	a	a	b	b	a
D1104836-2B83.4	a	b	a	a	b	a	a	a	b	a	a	a	a	a	a	a	a	a	b	b	b	a	a	a	a	a	a	a	b	b	b	a	a	a	a	a	a	a	a	b	a	a	a	a	a	a	b	b	a
D3026509-2B78.6	a	b	a	a	b	a	a	a	b	a	a	a	a	a	a	a	a	a	b	b	b	a	a	a	a	a	a	a	b	b	b	b	a	a	a	a	a	a	a	b	a	a	a	a	a	a	b	b	a
D3533724-2B78.3	a	b	a	a	b	a	a	a	b	a	a	a	a	a	a	a	a	a	b	b	b	a	a	a	a	a	a	a	b	b	b	b	a	a	a	a	a	a	a	b	a	a	a	a	a	a	b	b	a
4990585-2B76.5	a	b	a	a	b	a	a	a	b	a	a	a	a	a	a	a	a	a	b	b	b	a	a	a	a	a	a	a	b	b	b	b	a	a	a	a	a	a	a	b	a	a	a	a	a	a	b	b	a
D15320257-0	a	b	a	b	b	a	b	a	a	a	b	a	a	a	a	a	a	b	b	b	b	a	a	a	b	a	b	b	b	b	b	b	a	b	-	a	a	a	b	b	a	a	b	a	a	a	a	a	a
D1254970-2B78.70	a	b	a	a	b	a	a	a	b	a	a	a	a	a	a	a	a	a	b	b	b	a	a	a	a	a	a	a	b	b	b	a	a	a	a	a	a	a	a	b	a	a	a	a	a	a	b	b	a
D1272036-0	a	b	a	a	b	a	a	a	b	a	a	a	a	a	a	a	a	a	b	b	b	a	a	a	a	a	a	a	b	b	b	a	a	a	a	a	a	a	a	b	a	a	a	a	a	a	b	b	a
D1254283-2B80.70	a	b	a	a	b	a	a	a	b	a	a	a	a	a	a	a	a	a	b	b	b	a	a	a	a	a	a	a	b	b	b	a	a	a	a	a	a	a	a	b	a	a	a	a	a	a	b	b	a
D4539136-0	b	a	b	b	a	b	b	b	a	b	b	b	b	b	b	b	b	b	a	-	a	b	b	b	b	b	b	b	a	a	a	b	b	b	b	b	b	b	b	a	b	b	b	b	b	b	a	a	b
28620404-2B78.4	a	b	a	a	b	a	a	a	b	a	a	a	a	a	a	a	a	a	b	b	b	a	a	a	a	a	a	a	b	b	b	a	a	a	a	a	a	a	a	b	a	a	a	a	a	a	b	b	a
D1228077-2B80.30	a	b	a	a	b	a	a	a	b	a	a	a	a	a	a	a	a	a	b	b	b	a	a	a	a	a	a	a	b	b	b	a	a	a	a	a	a	a	a	b	a	a	a	a	a	a	b	b	a
D3949824-0	b	a	b	b	a	b	b	b	a	b	b	b	b	b	b	b	b	b	a	a	a	b	b	b	b	b	b	b	a	a	-	b	b	b	b	b	b	b	b	a	b	b	b	b	b	b	b	a	b
D1092733-2B80.6	a	b	a	a	b	a	a	a	b	a	a	a	a	a	a	a	a	a	b	b	b	a	a	a	a	a	a	a	b	b	b	a	a	a	a	a	a	a	a	b	a	a	a	a	a	a	b	b	a
D1278458	a	b	a	a	a	a	a	a	b	a	a	a	a	a	a	a	a	a	b	b	b	a	a	a	a	a	a	a	b	b	b	a	a	a	a	a	a	b	b	b	a	a	a	a	a	a	b	b	a
D1230859-2B81.2	a	b	a	a	b	a	a	a	b	a	a	a	a	a	a	a	a	a	b	b	b	a	a	a	a	a	a	a	b	a	b	a	a	a	b	a	a	b	b	b	a	a	a	a	a	a	b	b	a
1092789--0	a	b	a	a	b	a	a	a	b	a	a	a	a	a	a	a	a	a	b	b	b	a	a	a	a	a	a	a	b	b	b	a	a	a	b	a	a	b	b	b	a	a	a	a	a	a	b	b	a
D1259504-2B81.7	a	b	a	a	b	a	a	a	b	a	a	a	a	a	a	a	a	a	b	b	b	a	a	a	a	a	a	a	b	a	b	a	a	a	b	a	b	b	b	b	a	a	a	a	-	a	b	b	a
D1100824-2B80.6	-	a	b	b	a	b	b	b	a	b	b	b	b	a	b	b	a	b	a	a	a	b	b	a	a	b	b	a	a	b	a	a	b	b	a	b	a	a	-	b	-	b	b	-	a	b	a	a	b
D1266142	a	b	a	a	b	a	a	a	b	a	a	a	a	a	a	a	a	a	b	b	b	a	a	a	a	a	a	a	b	a	b	a	a	a	b	a	a	b	b	a	a	a	a	a	a	a	b	b	a
D55576769-0	a	b	a	a	a	a	a	a	b	a	a	a	a	b	b	a	a	b	b	a	b	a	a	b	a	a	a	a	b	a	b	a	a	a	a	b	a	b	a	a	a	a	a	a	b	a	b	b	a
1234879-2B82.4	a	b	a	a	b	a	a	a	b	a	a	a	a	b	a	a	a	a	b	b	b	a	a	a	a	a	a	a	b	a	b	a	a	a	b	a	a	b	a	a	a	a	a	a	a	a	b	b	a
D7347700	a	b	a	a	b	a	a	a	b	a	a	a	a	b	b	b	a	b	b	b	b	a	a	b	a	b	a	a	b	a	a	a	a	a	a	b	a	b	a	a	b	a	a	a	b	a	b	b	a
3533508-2B81.8	a	b	a	a	b	a	a	a	b	a	a	a	a	b	a	a	a	a	b	b	b	a	a	-	a	a	a	a	b	a	b	a	a	a	b	a	a	b	a	a	b	a	a	a	b	a	b	b	a
D1270744	a	b	a	a	b	a	a	a	b	a	a	a	a	b	a	b	a	a	b	b	b	a	a	a	a	b	a	a	b	a	b	a	a	a	b	a	a	b	a	a	b	a	a	a	b	a	b	b	a
D3955978	a	b	a	a	b	a	a	a	b	a	a	a	a	b	b	b	a	b	b	b	b	a	a	b	a	b	a	a	b	a	b	a	a	a	a	a	a	b	a	a	b	a	a	a	b	a	b	b	a
D1093229-2B83.1	a	b	a	a	b	a	a	a	b	a	a	a	a	b	b	b	a	b	b	b	b	a	a	b	a	b	a	a	b	a	b	a	a	a	b	b	a	b	a	a	b	a	a	a	b	a	b	b	a
D1220417-2B82.9	a	b	a	a	b	a	a	a	b	a	a	a	a	b	b	b	a	b	b	b	b	a	a	b	a	b	a	a	b	a	b	a	a	a	a	b	a	b	a	a	b	a	a	a	b	a	b	b	a
D4991700	b	a	b	b	a	b	b	b	a	b	b	b	b	a	a	a	b	a	a	a	a	-	b	a	b	a	b	b	a	b	a	b	b	b	-	a	b	a	b	b	a	b	b	b	a	b	a	a	b
D5325563-0	a	b	a	a	b	a	a	a	b	a	a	a	a	b	b	b	a	b	b	b	b	a	a	b	a	b	a	a	b	a	b	a	a	a	a	b	a	b	a	a	b	a	a	a	b	a	b	b	a
D1080886-2B82.9	a	b	a	a	b	a	a	a	b	a	a	a	a	b	b	b	a	b	b	b	b	a	a	b	a	b	a	a	b	a	b	a	a	a	a	b	a	b	a	a	b	a	a	a	b	a	b	b	a
D4539341-0	a	b	a	a	b	a	a	a	b	a	a	a	a	b	b	b	a	b	b	b	b	a	a	b	a	b	a	a	b	a	b	a	a	a	a	b	a	b	a	a	b	a	a	a	b	a	b	b	a
D1093176-2B80.6	a	b	a	a	b	a	a	a	b	a	a	a	a	b	b	b	a	b	b	b	b	a	a	b	a	b	a	a	b	a	b	a	a	a	a	b	a	b	a	a	b	a	a	a	b	a	b	b	a
2261229-2B82.9	a	b	a	a	b	a	a	a	b	a	a	a	a	b	b	b	a	b	b	b	b	a	a	b	a	b	a	a	b	a	b	a	a	a	a	b	a	b	a	a	b	a	a	a	b	a	b	b	a
D1101482-2B82.9	a	b	a	a	b	a	a	a	b	a	a	a	a	b	b	b	a	b	b	b	b	a	a	b	a	b	a	a	b	a	b	a	a	a	a	b	a	b	a	a	b	a	a	a	b	a	b	b	a
D2324317-2B82.90	a	b	a	a	b	a	a	a	b	a	a	a	a	b	b	b	a	b	b	b	b	a	a	b	a	b	a	a	b	a	b	a	a	a	a	b	a	b	a	a	b	a	a	a	b	a	b	b	a
D1093786-2B820	a	b	a	a	b	a	a	a	b	a	a	a	a	b	b	b	a	b	b	b	b	a	a	b	a	b	a	a	b	a	b	a	a	a	a	b	a	b	a	a	b	a	a	a	b	a	b	b	a
4910433--0	a	b	a	a	b	a	a	a	b	a	a	a	a	b	b	b	a	b	b	b	b	a	a	b	a	b	a	a	b	a	b	a	a	a	a	b	a	b	a	a	b	a	a	a	b	a	b	b	a
D5410597-0	a	b	a	a	b	a	a	a	b	a	a	a	a	b	b	b	a	b	b	b	b	a	a	b	a	b	a	a	b	a	b	b	a	a	a	b	a	b	a	a	b	b	a	a	b	a	b	b	a
1169049-2D48.8	a	b	a	a	b	a	a	a	b	a	a	a	a	b	b	b	a	b	b	b	b	a	a	b	a	b	a	a	b	a	b	b	a	a	a	b	a	b	a	a	b	a	a	a	b	a	b	b	a
D1105465-2B82.5	a	b	a	a	b	a	a	a	b	a	a	a	a	b	b	b	a	b	b	b	b	a	a	b	a	b	a	a	b	a	b	a	a	a	a	b	a	b	a	a	b	a	a	a	b	a	b	b	a
D3957323	a	b	a	a	b	a	a	a	b	a	a	a	a	b	b	b	a	b	b	b	b	a	a	b	a	b	a	a	b	a	b	b	a	a	a	b	a	b	a	a	b	b	a	a	b	a	b	b	a
D1089153-2B86.60	a	b	a	a	b	a	a	a	b	a	a	a	a	b	b	b	a	b	b	b	b	a	a	b	a	b	a	a	b	a	b	b	a	a	a	b	a	b	a	a	b	b	a	a	b	a	b	b	a
D7930389	a	b	a	a	b	a	a	b	a	a	a	a	a	b	b	a	a	b	b	b	b	a	a	b	a	a	a	a	b	a	b	b	a	a	a	b	a	b	a	a	b	-	a	a	b	a	b	b	a
D5323763-0	b	b	b	b	a	b	b	b	a	b	b	b	b	a	a	a	b	a	a	a	a	b	a	a	b	a	b	b	a	b	a	a	b	b	b	a	b	a	b	b	a	a	b	b	a	b	a	a	b
D1128740-2B85.9	a	b	a	a	b	a	a	a	b	a	a	a	a	b	b	b	a	b	b	b	b	a	b	b	a	b	a	a	b	a	b	b	a	a	a	b	a	b	a	a	b	b	a	a	b	a	b	b	a
3940200--0	a	b	a	a	b	a	a	a	b	a	a	a	a	b	b	b	a	b	b	b	b	a	b	b	a	b	a	a	b	a	b	b	a	a	a	b	a	b	a	a	b	b	a	a	b	a	b	b	a
D1106796-2B86.5	b	a	b	a	a	b	b	b	a	a	a	b	b	a	a	a	b	a	a	a	a	b	a	-	b	a	b	b	b	b	a	-	b	b	b	a	b	a	b	b	a	a	b	b	a	b	a	a	b
D3034425-2B91.8	a	b	a	b	b	a	a	a	b	b	b	a	a	b	b	b	a	b	b	b	b	a	b	b	a	b	a	a	b	a	b	b	a	a	a	b	a	b	a	a	b	b	a	a	b	a	b	b	a
D1054657-2B86.5	a	b	a	b	b	a	a	a	b	b	b	a	a	b	b	b	a	a	b	b	b	a	b	b	a	b	a	a	b	a	b	b	a	a	a	b	a	b	a	a	b	b	a	a	b	a	b	b	a
D3944716-2B87.5	a	b	a	a	b	a	a	a	b	b	b	a	a	b	b	b	a	b	b	b	b	a	b	b	a	b	a	a	b	a	b	b	a	a	a	b	a	b	a	a	b	b	a	a	b	a	b	b	a
1022282-2A125	a	b	a	a	b	a	a	a	b	b	b	a	a	b	b	b	a	b	b	b	b	a	b	b	a	b	a	a	b	a	b	b	a	a	a	b	a	b	a	a	b	b	a	a	b	a	b	b	a
D1091626-2B86.5	a	b	a	b	b	a	a	a	b	b	b	a	a	b	b	b	a	b	b	b	b	a	b	b	a	b	a	a	b	a	b	b	a	a	a	b	a	b	a	a	b	b	a	a	b	a	b	b	a
D2337165-2B89.4	a	b	a	b	b	a	a	a	b	b	b	a	a	b	b	b	a	b	b	b	b	a	b	b	a	b	a	a	b	a	b	b	a	a	a	b	a	b	a	a	b	b	a	a	b	a	b	b	a
D3940388-0	a	b	a	b	b	a	a	a	b	b	b	a	a	b	b	b	a	b	b	b	b	a	b	b	a	b	a	a	b	a	b	b	a	a	a	b	a	b	a	a	b	b	a	a	b	a	b	b	a
D1023808-2B89.40	a	b	a	a	b	a	a	a	b	b	b	a	a	b	b	b	a	b	b	b	b	a	b	b	a	b	a	a	b	a	b	b	a	a	a	b	a	b	a	a	b	b	a	a	b	a	b	b	a
D3384744-2B89.1	a	b	a	b	b	a	a	a	b	b	b	a	a	b	b	b	a	b	b	b	b	a	b	b	a	b	a	a	b	a	b	b	a	a	a	b	a	b	a	a	b	b	a	a	b	a	b	b	a
D4989266-2B88.80	a	b	a	b	b	a	a	a	b	b	b	a	a	b	b	b	a	b	b	b	b	a	b	b	a	b	a	a	b	a	b	b	a	a	a	b	a	b	a	a	b	b	a	a	b	a	b	b	a
D3950208-2B88.8	a	b	a	b	b	a	a	a	b	b	b	a	a	b	b	b	a	b	b	b	b	a	b	b	a	b	a	a	b	a	b	b	a	a	a	b	a	b	a	a	b	b	a	a	b	a	b	b	a
D4395796-2B89.10	a	b	a	b	b	a	a	a	b	b	b	a	a	b	b	b	a	b	b	b	b	a	b	b	a	b	a	a	b	a	b	b	a	a	a	b	a	a	a	a	b	b	a	a	b	a	b	b	a
D3949808-2B89.5	a	b	a	b	b	a	a	a	b	b	b	a	a	b	b	b	a	a	b	b	b	a	b	b	a	b	a	a	b	a	b	b	a	a	a	b	a	b	a	a	b	b	a	a	b	a	b	b	a
D2365778-2B83.8	a	b	a	b	b	a	a	a	b	b	b	a	a	b	b	b	a	b	b	b	b	a	b	b	a	b	a	a	b	a	b	b	a	a	a	b	a	b	a	a	b	b	a	a	b	a	b	b	a
D1102997-2B89.50	a	b	a	b	b	a	a	a	b	b	b	a	a	b	b	b	a	b	b	b	b	a	b	b	a	b	a	a	b	a	b	b	a	a	a	b	a	b	a	a	b	b	a	a	b	a	b	b	a
D990988-2B89.90	a	b	a	a	b	a	a	a	b	b	b	a	a	b	b	b	a	b	b	b	b	a	a	b	a	b	a	a	b	a	b	b	a	a	a	b	a	b	a	a	b	b	a	a	b	a	b	b	a
1108614-2B90.3	a	b	a	b	b	a	a	a	b	b	b	a	a	b	b	b	a	b	b	b	b	a	b	b	a	b	a	a	b	b	b	b	a	a	a	b	a	b	a	a	b	b	a	a	b	a	b	b	a
3027233-2B90.6	a	b	a	b	b	a	a	a	a	b	b	a	a	b	b	b	a	b	b	b	b	a	b	b	a	b	a	a	b	b	b	b	a	a	a	b	a	b	a	a	b	b	a	a	b	a	b	b	a
D7331014-0	a	b	a	b	b	a	a	a	a	b	b	a	a	b	b	b	a	b	b	b	b	a	b	b	a	b	a	a	b	b	b	b	a	a	a	b	a	b	a	a	b	b	a	a	b	a	b	b	a
1240027-2B92	a	b	a	b	b	a	a	a	a	b	b	b	b	a	b	b	a	b	b	b	b	a	b	b	a	b	a	a	b	b	b	b	a	a	a	b	a	b	a	a	b	b	a	a	b	a	b	b	a
D1224531-2B90.6	b	b	b	a	a	b	b	b	b	a	a	a	a	b	a	a	b	a	a	a	a	b	a	-	b	a	b	b	a	a	a	a	b	b	b	-	b	b	b	b	a	a	b	b	a	b	-	a	b
D1197136-2A73.7	a	a	a	b	b	a	a	a	a	b	b	b	b	a	b	b	a	b	b	b	b	a	b	b	a	b	a	a	b	b	b	b	a	a	a	b	a	a	a	a	b	b	a	a	b	a	b	b	a
D1092776-1B149	a	a	a	b	b	a	a	a	a	b	b	b	b	a	b	b	a	b	b	b	b	a	b	b	a	b	a	a	b	b	b	b	a	a	a	b	a	a	a	a	b	b	a	a	b	a	b	b	a
D3939083-0	a	a	a	b	a	a	b	a	a	b	b	b	b	a	b	b	a	b	b	a	b	a	b	b	a	b	a	a	b	b	b	b	a	a	a	b	a	a	a	a	b	b	a	b	b	a	b	b	a
10592751--0	a	a	a	b	a	a	b	a	a	b	b	b	b	a	b	b	a	b	b	a	b	a	b	-	a	b	a	a	b	b	b	b	a	a	a	b	a	a	a	a	b	b	a	b	b	a	b	b	a
D4003760	a	a	a	a	a	a	b	a	a	b	b	b	b	a	a	b	a	a	b	a	b	b	b	a	a	b	a	a	b	b	b	b	a	a	a	b	a	a	a	a	a	b	a	a	a	a	b	b	b
D4536050-0	a	a	a	a	a	a	b	a	a	b	b	b	b	a	a	b	a	a	b	a	b	a	b	-	a	b	a	a	b	b	b	b	a	a	a	b	a	a	a	a	b	b	a	b	b	a	b	b	a
D1378214-0	a	a	a	a	a	a	b	a	a	b	b	b	b	a	a	b	a	a	b	a	b	b	b	b	a	b	a	a	b	b	b	b	a	a	a	b	a	a	a	a	a	b	a	a	a	a	b	b	b
D3020935-2B1070	a	a	a	a	a	a	b	a	a	b	b	b	b	a	a	b	a	a	b	a	b	a	-	-	a	b	a	a	b	b	b	b	a	a	a	b	a	a	a	a	a	b	a	a	a	a	-	b	-
D4543145-0	a	a	a	a	a	a	b	a	a	b	b	b	b	a	a	b	b	a	b	a	b	a	b	-	a	b	a	a	b	b	b	b	a	a	a	b	a	a	a	a	a	b	a	a	a	a	b	b	b
D3937613	a	a	a	a	a	a	b	a	a	b	b	b	b	a	a	b	a	a	b	a	b	a	b	a	a	b	a	a	b	b	b	b	a	a	a	b	a	a	a	a	a	b	a	a	a	a	b	b	b
D3027557-2B1070	b	b	b	b	b	b	a	b	b	a	a	a	a	b	b	a	b	b	a	b	a	b	a	a	b	a	b	b	a	a	a	a	b	b	b	a	b	b	b	b	b	a	b	b	b	b	-	a	a
D2250110-2B75.1	a	a	a	b	a	a	b	a	a	b	a	b	b	a	a	b	a	a	b	a	b	a	b	b	a	b	a	a	b	b	b	b	a	a	a	b	a	a	a	a	a	b	a	a	a	a	b	b	b
D3959973-2B1070	a	a	a	a	a	a	b	a	a	b	a	b	b	a	a	b	a	a	b	a	b	a	b	-	a	b	a	a	b	b	b	b	a	a	a	b	a	a	a	a	a	b	a	a	a	a	b	b	b
6044034--0	a	a	a	a	a	a	b	a	a	b	a	b	b	a	a	b	a	a	b	a	b	a	b	-	a	b	a	a	b	b	b	b	a	a	a	b	a	a	a	a	a	b	a	a	a	a	b	b	b
1130287-2B104-0	a	a	a	a	a	a	b	a	a	b	b	b	b	a	a	b	a	a	b	a	b	a	b	-	a	b	a	a	b	b	b	b	a	a	a	b	a	a	a	a	a	b	a	a	a	a	b	b	b
D1202073-2B106	a	a	a	a	a	a	b	a	a	b	b	b	b	a	a	b	a	a	b	a	b	a	b	a	a	b	a	a	b	b	b	b	a	a	a	b	a	a	a	a	a	b	a	a	a	a	b	b	b
D3942721-2B1070	a	a	a	a	a	a	b	a	a	b	b	b	b	a	a	b	a	a	b	a	b	a	b	-	a	b	a	a	b	b	b	b	a	a	a	b	a	a	a	a	a	b	a	a	a	a	b	b	b
D1404930-2B107	a	a	a	a	a	a	b	a	a	b	b	b	b	a	a	b	a	a	b	a	b	a	b	a	a	b	a	a	b	b	b	b	a	a	a	b	a	a	a	a	a	b	a	a	a	a	b	b	b
D4989737-2B1070	a	a	a	a	a	a	b	a	a	b	b	b	b	a	a	b	a	a	b	a	b	a	b	-	a	b	a	a	b	b	b	b	a	a	a	b	a	a	a	a	a	b	a	a	a	a	b	b	b
D4405780-0	a	a	a	a	a	a	b	a	a	b	b	b	b	a	a	b	a	a	b	a	b	a	b	-	a	b	a	a	b	b	b	b	a	a	a	b	a	a	a	a	a	b	a	a	a	a	b	b	b
D5332410-0	b	b	b	b	b	b	a	b	b	a	a	a	a	b	b	a	b	b	a	b	a	b	a	a	b	a	b	b	a	a	a	-	b	b	b	a	b	b	b	b	b	a	b	b	b	b	a	a	a
D1106218-2B106	a	a	a	a	a	a	b	a	a	b	b	b	b	a	a	b	a	a	b	a	b	a	b	b	a	b	a	a	b	b	b	b	a	a	a	a	a	a	a	a	a	b	a	a	a	a	b	b	b
D1125790-2B105	a	a	a	a	a	a	b	a	a	b	b	b	b	a	a	b	a	a	b	a	b	a	b	b	a	b	a	a	b	b	b	b	a	a	a	b	a	a	a	a	a	b	a	a	a	a	b	b	b
D3533945-2B1070	a	a	a	a	a	a	b	a	a	b	b	b	b	a	a	b	a	a	b	a	b	a	b	b	a	b	a	a	b	b	b	b	a	a	a	b	a	a	a	a	a	b	a	a	a	a	a	b	b
D3064525-2B107	a	a	a	a	a	a	b	a	a	b	b	b	b	a	a	b	a	a	b	a	a	a	b	b	a	b	a	a	b	b	b	b	a	a	a	b	a	a	a	a	a	b	a	a	a	a	b	b	b
D5331545-0	a	a	a	a	a	a	b	a	a	b	b	b	b	a	a	b	a	a	b	a	b	a	b	-	a	b	a	a	b	b	b	b	a	a	a	b	a	a	a	a	a	b	a	a	a	a	b	b	b
D3954195-2B1050	a	a	a	a	a	a	b	a	a	b	b	b	b	a	a	b	a	a	b	a	b	a	b	b	a	b	a	a	b	b	b	b	a	a	a	b	a	a	a	a	a	b	a	a	a	a	b	b	b
D2255666-2A124	a	a	a	b	a	a	b	a	a	b	a	b	b	a	a	b	a	a	b	a	b	a	b	b	a	b	a	a	b	b	b	b	a	a	a	b	a	a	a	a	a	b	a	a	a	a	b	b	b
D5578458-0	a	a	a	a	a	a	b	a	a	b	b	b	b	a	a	b	a	a	b	a	b	a	a	a	a	b	a	a	b	b	b	b	a	a	a	b	a	a	a	a	a	b	a	a	a	a	b	b	b
D4536994-2B107	a	a	a	a	a	a	b	a	a	b	b	b	b	a	a	b	a	a	b	a	b	a	a	-	a	b	a	a	b	b	b	b	a	a	a	b	a	a	a	a	a	b	a	a	a	a	b	b	a
D3021814-2B107	a	a	a	a	a	a	b	a	a	b	b	b	b	a	a	b	a	a	b	a	b	a	b	a	a	b	a	a	b	b	b	b	a	a	a	a	a	a	a	a	a	b	a	a	a	a	b	b	a
D3020756-2D10.3	a	b	b	a	b	b	b	b	b	a	b	a	a	b	a	b	a	a	b	b	b	a	a	b	b	b	b	b	b	b	b	b	a	b	b	b	a	b	a	b	b	b	a	a	b	a	b	b	b
D6050011-0	a	b	b	a	b	b	a	b	b	a	b	a	a	b	a	b	a	a	b	b	b	b	a	b	b	b	b	b	b	b	b	b	a	b	a	b	a	b	a	b	b	b	a	a	b	a	b	b	b
D7488796-0	a	b	b	a	b	b	b	b	b	a	b	a	a	b	a	b	a	a	b	b	b	b	a	b	b	b	b	b	b	b	b	b	a	b	b	b	a	b	a	b	b	b	a	a	b	a	-	b	b
1024850-2D9.77	a	b	b	a	b	b	b	b	b	a	b	a	a	b	a	b	a	a	b	b	b	b	a	b	b	b	b	b	b	b	b	b	a	b	b	b	a	b	a	b	b	b	a	a	b	a	b	b	b
D5992849-0	a	b	b	a	b	b	b	b	b	a	b	a	a	b	a	b	a	a	b	b	b	a	a	b	b	b	b	b	b	b	b	b	-	b	b	b	a	b	a	b	b	b	a	a	b	a	b	b	a
D1282088-2D16.10	a	b	b	a	a	b	b	b	b	a	b	a	a	b	a	b	a	a	b	a	b	a	a	a	b	b	b	b	b	b	b	b	b	b	b	a	a	b	a	b	b	b	a	a	b	a	a	b	a
D5324748-0	a	b	b	a	a	b	b	b	b	a	b	a	a	b	a	b	a	a	b	a	b	a	a	-	b	b	b	b	b	b	b	b	a	b	b	a	a	b	a	b	b	b	a	a	b	a	a	b	a
3941819--0	a	b	b	a	a	b	b	b	b	a	b	a	a	b	a	b	a	a	b	a	b	a	a	-	b	b	b	b	b	b	b	b	a	b	b	a	a	b	a	b	b	b	a	a	b	a	-	b	a
1089342-2D12.7	a	b	b	a	a	b	b	b	b	a	b	a	a	b	a	b	a	a	b	a	b	a	a	-	b	b	b	b	b	b	b	b	a	b	b	a	a	b	a	b	b	b	a	a	b	a	-	b	a
D3960415-2D16.1	a	b	b	a	a	b	b	b	b	a	b	a	a	b	a	b	a	a	b	a	b	a	a	-	b	b	b	b	b	b	b	b	a	b	b	a	a	b	a	b	b	b	-	a	b	a	a	b	a
D3960255-2D11.4	a	b	b	a	a	b	b	b	b	a	b	a	a	b	a	b	a	a	b	a	b	a	a	-	b	b	b	b	b	b	b	b	a	b	b	a	a	b	a	b	b	b	a	a	b	-	a	b	a
D7491680-0	a	b	b	a	a	b	b	b	b	a	b	a	a	b	a	b	a	a	b	a	b	a	a	b	b	b	b	b	b	b	b	b	a	b	b	a	a	b	a	b	b	b	a	a	b	a	-	b	a
D1121618-2D18.5	a	b	b	a	a	b	b	b	b	a	b	a	a	b	a	b	a	a	b	a	b	a	a	a	b	b	b	b	b	b	b	b	a	b	b	a	a	b	a	b	b	b	a	a	b	a	-	b	a
D4993126	a	b	b	a	a	b	b	b	b	a	b	a	a	b	a	b	a	a	b	a	b	a	a	a	b	b	b	b	b	b	b	b	a	b	b	a	a	b	a	b	b	b	a	a	b	a	-	b	a
D4992764-0	a	b	b	a	a	b	b	b	b	a	a	a	a	b	a	b	a	a	b	a	b	a	a	b	b	b	b	b	b	b	b	b	a	b	b	a	a	b	a	b	b	b	a	a	b	a	-	b	a
D1375251-2D20.9	a	b	b	a	a	b	b	b	b	a	a	a	a	b	b	b	a	a	b	a	b	a	a	a	b	b	b	b	b	b	b	b	a	b	b	a	a	b	a	b	b	b	a	a	b	a	a	b	a
D1122407-2D20.9	a	b	b	a	a	b	b	b	b	a	a	a	a	b	a	b	a	a	b	a	b	a	a	a	b	b	b	b	b	b	b	b	a	b	b	a	a	b	a	b	b	b	a	a	b	a	a	b	a
1242814-2D20.9-0	a	b	b	a	a	b	b	b	b	a	a	a	a	b	a	b	a	a	b	a	b	a	a	b	b	b	b	b	b	b	b	b	a	b	b	a	a	b	a	b	b	b	a	a	b	a	-	b	a
D1179294-2D21.4	a	b	b	a	a	b	b	b	b	a	a	a	a	b	a	b	a	a	b	a	b	a	a	-	b	b	b	b	b	b	b	b	a	b	b	a	a	b	a	b	b	b	a	a	b	a	b	b	a
D7347063-0	a	b	b	a	a	b	b	b	b	a	a	a	a	b	a	b	a	a	b	a	b	a	a	-	b	b	b	b	b	b	b	b	a	b	b	a	a	b	a	b	a	b	a	a	b	a	-	-	a
D1234603-2D20.9	a	b	b	a	a	b	b	b	b	a	a	a	a	b	a	b	a	a	b	a	b	a	a	b	b	b	b	b	b	b	b	b	a	b	b	a	a	b	a	b	b	b	a	a	b	a	-	b	a
D2249013-2D42	a	b	a	a	a	b	b	b	b	a	a	a	a	b	a	b	a	a	b	a	b	a	b	b	a	b	a	a	b	b	b	b	a	b	b	a	a	b	a	b	b	b	a	a	b	a	a	a	a
D4395921-7B76.1	a	b	a	a	a	b	b	b	b	a	a	b	b	b	a	b	a	a	b	a	b	a	b	-	a	b	a	a	b	b	b	b	a	b	b	a	a	b	a	b	b	b	a	a	b	a	a	a	a
D1265989-2D48.8	a	b	a	a	a	a	b	b	b	a	a	b	b	b	a	b	a	a	b	a	b	a	b	b	a	b	a	a	b	b	b	a	a	b	a	a	b	b	a	b	b	a	a	a	b	a	a	a	a
D4992849-0	b	b	a	a	a	a	b	b	b	a	a	b	b	b	a	b	a	a	b	a	b	a	b	-	a	b	a	a	b	b	b	a	a	b	a	a	b	b	a	b	-	a	a	a	b	a	a	a	a
D4538082	b	b	a	a	a	a	b	b	b	a	a	b	b	b	a	b	a	a	b	a	b	a	b	b	a	b	a	a	b	b	b	a	a	b	a	a	b	b	b	b	b	b	a	b	b	a	a	a	a
D1125949-2D58.8	b	b	a	a	a	b	b	b	b	a	a	b	b	b	a	b	a	a	b	a	b	a	b	b	a	b	a	a	b	b	b	a	a	b	a	a	b	b	b	a	b	a	a	b	b	a	a	a	a
D1127436	b	b	a	a	a	b	b	b	b	a	a	b	b	b	a	b	a	a	b	a	b	a	b	b	a	b	a	a	b	b	b	a	a	b	a	a	b	b	b	-	b	a	a	b	b	a	a	a	a
3951391-2D59.1	b	b	a	a	a	b	b	b	b	a	a	b	b	b	a	b	a	a	b	a	b	a	b	b	a	b	a	a	b	b	b	a	a	b	a	a	b	b	b	a	b	a	a	b	b	a	a	a	a
977602-2D69.8	b	b	a	a	a	b	b	b	b	a	a	b	b	b	a	b	a	a	b	a	b	a	b	b	a	b	a	a	b	b	b	a	a	b	a	a	b	b	b	b	b	a	a	b	b	a	a	a	a
D3026021-3B45.7	b	b	a	a	a	b	b	b	b	a	a	b	b	b	a	b	a	a	b	a	b	a	b	b	a	b	a	a	b	b	b	a	a	b	a	a	b	b	b	b	b	a	a	b	b	a	a	a	a
D1087119-2D53.8	b	b	a	a	a	a	b	b	b	a	a	b	b	b	a	b	a	a	b	a	b	a	b	a	a	b	a	a	b	b	b	a	a	b	a	a	b	b	b	b	b	a	a	b	b	a	a	-	a
D1228236-2D52.7	b	b	a	a	a	a	b	b	b	a	a	b	b	b	a	b	a	a	b	a	b	a	b	b	a	b	a	a	b	b	b	a	a	b	a	a	b	b	b	b	b	a	a	b	b	a	a	a	a
1098973-2A121	b	b	a	a	a	a	b	b	b	a	a	b	b	b	a	b	a	a	b	a	b	a	b	-	a	b	a	a	b	b	b	a	a	b	a	a	b	b	b	b	b	a	a	b	b	a	a	a	a
D5332767-0	b	b	a	a	a	a	b	b	b	a	a	b	b	b	a	b	a	a	b	a	b	a	b	b	a	b	a	a	b	b	b	a	a	b	a	a	b	b	b	b	-	a	a	b	-	a	a	a	a
D2259776-2D56.7	b	b	a	a	a	a	b	b	b	a	a	b	b	b	a	b	a	a	b	a	b	a	b	b	a	b	a	a	b	b	b	a	a	b	a	a	b	b	b	b	b	a	a	b	b	a	a	a	a
D1281983-2D58.8	b	b	a	a	a	a	b	b	b	a	a	b	b	b	a	b	a	a	b	a	b	a	b	b	a	b	a	a	b	b	b	a	a	b	a	a	b	b	b	b	b	a	a	b	b	a	a	a	a
D7349516-0	b	b	a	a	a	a	b	b	b	a	a	b	b	b	a	b	a	a	b	a	b	a	b	b	a	b	a	a	b	b	b	a	a	b	a	a	b	b	b	b	b	a	a	b	b	a	a	a	a
D1217764-2D59.20	b	b	a	a	a	a	b	b	b	a	a	b	b	b	a	b	a	a	b	a	b	a	b	b	a	b	a	a	b	b	b	a	a	b	a	a	b	b	b	b	b	a	a	b	b	a	a	a	a
1112925-2A121	b	b	a	a	a	a	b	b	b	a	a	b	b	b	a	b	a	a	b	a	b	a	b	-	a	b	a	a	b	b	b	a	a	b	a	a	b	b	b	b	b	a	a	b	b	a	a	a	a
D3022509-2D580	b	b	a	a	a	a	b	b	b	a	a	b	b	b	a	b	a	a	b	a	b	a	b	b	a	b	a	a	b	b	b	a	a	b	a	a	b	b	b	b	b	a	a	b	b	a	a	a	a
D1073841-2D58.5	b	b	a	a	a	a	b	b	b	a	a	b	b	b	a	b	a	a	b	a	b	a	b	b	a	b	a	a	b	b	b	a	a	b	a	a	b	b	b	b	b	a	a	b	b	a	a	a	a
D1268308-2D60.6	b	b	a	a	a	b	b	b	b	a	a	b	b	b	a	b	a	a	b	a	b	a	a	b	a	b	a	a	b	b	b	a	b	b	a	b	b	b	b	a	b	a	a	-	b	b	-	a	a
4993285-	b	b	a	a	a	b	b	b	b	a	a	b	b	b	a	b	a	a	b	a	b	a	a	b	a	b	a	a	a	a	a	a	b	a	a	b	b	a	a	a	b	a	a	b	b	b	-	a	a
D1297130-2D70.3	b	b	a	a	a	b	b	b	a	a	a	a	a	b	a	b	a	a	b	a	b	a	a	b	a	b	a	a	a	a	a	b	a	a	b	b	b	a	a	a	b	b	a	b	b	b	b	a	a
D1117921-7A79.4	b	a	a	a	a	b	b	b	a	a	a	b	b	b	a	b	a	a	b	a	b	a	a	b	a	b	a	a	a	a	a	b	a	a	b	b	b	b	a	a	b	b	a	-	-	b	-	a	a
D4909362	b	a	a	a	a	b	b	b	a	a	a	b	b	b	a	b	a	a	b	a	b	a	a	b	a	b	a	a	a	a	a	b	a	a	b	b	b	b	a	a	b	b	a	b	b	b	b	a	a
D1280033	b	a	a	a	a	b	b	b	a	a	a	b	b	b	a	b	a	a	b	a	b	a	a	b	a	b	a	a	a	a	a	b	a	a	b	b	b	b	a	a	b	b	a	-	b	-	b	a	a
D1694617-2D70.8	b	a	a	a	a	b	b	b	a	a	a	b	b	b	a	b	a	a	b	a	b	a	a	b	a	b	a	a	a	a	a	b	a	a	b	b	b	b	a	a	b	b	a	b	b	b	a	a	a
D3954554	b	a	a	a	a	b	b	b	a	a	a	b	b	b	a	b	a	a	b	a	b	a	a	b	a	b	a	a	a	a	a	b	a	a	b	b	b	b	a	a	b	b	a	b	b	b	-	a	a
D1115241-2D70.8	b	a	a	a	a	b	b	b	a	a	a	b	b	b	a	b	a	a	b	a	b	a	a	b	a	b	a	a	a	a	a	b	a	a	b	b	a	b	a	a	-	b	a	b	b	b	b	a	a
D3021670-2D70.8	b	a	a	a	a	b	b	b	a	a	a	b	b	b	a	b	a	a	b	a	b	a	a	b	a	b	a	a	a	a	a	b	a	a	b	b	b	b	a	a	b	b	a	b	b	b	-	a	a
D11862839	b	a	a	a	a	b	b	b	a	a	a	b	b	b	a	b	a	a	b	a	b	a	a	b	a	b	a	a	a	a	a	b	a	a	b	b	b	b	a	a	-	b	a	b	b	b	-	a	a
D1383239	b	a	a	a	a	b	b	b	a	a	a	b	b	b	a	b	a	a	b	a	b	a	a	b	a	b	a	a	a	a	a	b	a	a	b	b	b	b	a	a	b	b	a	b	b	b	b	a	a
D1383729	b	a	a	a	a	b	b	b	a	a	a	b	b	b	a	b	a	a	b	a	b	a	a	b	a	b	a	a	a	a	a	b	a	a	b	b	b	b	a	a	b	b	a	-	b	b	-	a	a
D1231149-2D72.5	b	a	a	a	a	b	b	b	a	a	a	b	b	b	a	b	a	a	b	a	b	a	a	b	a	b	a	a	a	a	a	a	a	a	b	b	b	b	a	a	-	-	a	a	-	b	-	a	a
D4398353-0	b	a	a	a	a	b	b	b	a	a	a	b	b	b	a	b	a	a	b	a	b	a	a	b	a	b	a	a	a	a	a	b	a	a	b	a	b	b	a	a	b	b	a	-	b	-	a	a	a
D4993099	b	a	a	a	a	b	b	b	a	a	a	b	b	b	a	b	a	a	b	a	b	a	a	a	a	b	a	a	a	a	a	b	a	a	b	a	b	b	a	a	b	b	a	b	b	b	a	a	a
D4991532-2D71.10	a	a	a	a	a	b	b	b	a	a	a	b	b	b	a	b	a	a	b	a	b	a	a	b	a	b	a	a	a	a	a	b	a	a	b	a	b	b	a	a	b	b	a	b	b	-	a	a	a
D995055-2D87.2	b	a	a	b	a	b	b	a	a	a	a	b	b	b	a	b	b	a	b	a	b	b	a	b	a	b	a	a	a	a	a	b	a	a	a	a	b	a	a	b	b	b	a	b	a	b	-	b	a
D5332256-2B41.5	b	a	a	b	a	b	a	a	a	a	a	b	b	b	b	b	b	b	b	a	b	b	a	b	a	b	a	a	a	a	a	b	a	a	a	a	b	a	a	-	a	b	a	b	a	b	b	b	a
2244572-2D90.8	b	a	a	b	a	b	a	a	a	a	a	b	b	b	b	b	b	b	b	a	b	b	a	b	a	b	a	a	a	a	a	b	a	a	a	a	b	a	a	b	a	b	a	b	a	b	-	b	a
D5323434	b	a	a	b	a	b	a	a	a	a	a	b	b	b	b	b	a	b	b	a	b	b	a	b	a	b	a	a	a	a	a	b	a	a	a	a	b	a	a	b	a	b	a	-	a	b	b	b	a
D1162529-2D107	b	a	a	b	a	b	a	a	b	a	b	b	b	b	a	a	a	a	b	a	b	b	a	a	a	a	a	a	a	a	a	b	a	a	a	a	b	b	a	b	-	b	a	b	a	b	a	b	a
D2303485-2D128	a	b	a	a	a	b	a	a	b	a	b	b	b	a	a	a	a	a	b	a	b	b	a	a	a	a	a	a	b	a	b	b	b	a	a	a	b	b	a	a	a	a	a	-	a	b	-	b	a
D4329441-0	b	b	a	b	a	b	a	a	b	b	b	b	b	a	a	a	b	a	b	a	b	b	a	a	a	a	a	a	b	a	b	b	b	a	a	a	b	b	a	a	a	a	-	b	a	b	-	b	a
D7492515-2A9.03	b	b	a	a	a	b	a	a	b	a	b	b	b	a	a	a	b	a	b	a	b	b	a	a	a	a	a	a	b	a	b	b	b	a	a	a	b	b	a	a	-	a	a	b	a	b	-	b	a
D4538175-2D130	b	b	a	a	a	b	a	a	b	a	b	b	b	a	a	a	b	a	b	a	b	b	a	a	a	a	a	a	b	a	b	b	b	a	a	a	b	b	a	a	a	a	a	b	a	b	-	b	a
9724898-	b	b	a	a	a	b	a	a	b	a	b	b	b	a	a	a	b	a	b	a	b	b	a	a	a	a	a	a	b	a	b	b	b	a	a	a	b	b	a	a	a	a	a	b	a	b	-	b	a
D4538229-0	b	b	a	a	a	b	a	a	b	a	b	b	b	a	a	a	b	a	b	a	b	b	a	a	a	a	a	a	b	a	b	b	b	a	a	a	b	b	a	a	a	a	a	b	a	b	b	b	a
D3939798	b	b	a	a	a	b	a	a	b	a	b	b	b	a	a	a	a	a	b	a	b	b	a	a	a	a	a	a	b	a	b	b	b	a	a	a	b	b	a	a	a	a	a	b	a	b	-	b	a
1863060-2D131	b	b	a	a	a	b	a	a	b	a	b	b	b	a	a	a	a	a	b	a	b	b	a	a	a	a	a	a	b	a	b	b	b	a	a	a	b	b	a	a	a	a	a	b	a	b	-	b	a
2257545-2D120	b	b	a	a	a	b	a	a	b	a	b	b	b	a	a	a	a	a	b	a	b	b	a	a	a	a	a	a	b	a	b	b	b	a	a	a	b	b	a	a	a	a	a	b	a	b	-	b	a
D1283208-2D128	b	b	a	a	a	b	a	a	b	a	b	b	b	a	a	a	a	a	b	a	b	b	a	a	a	a	a	a	b	a	b	b	b	a	a	a	b	b	a	a	a	b	a	b	a	b	b	b	a
D3533720-2D128	b	b	a	a	a	b	a	a	b	b	b	b	b	a	a	a	b	a	b	a	b	a	a	b	b	a	b	b	b	a	b	b	b	a	a	b	b	b	a	a	a	b	a	b	a	b	b	b	a
D4911241-2D1300	b	b	a	a	a	b	a	a	b	b	b	b	b	a	a	a	b	a	b	a	b	a	a	b	b	a	b	b	b	a	b	b	b	a	a	b	b	b	a	a	a	b	a	b	a	b	b	-	a
D7353207-0	a	b	a	a	a	b	a	b	b	b	b	b	b	a	a	a	b	a	b	a	b	a	a	b	b	a	b	b	b	a	a	a	b	a	a	b	a	b	a	a	a	b	a	b	a	b	b	b	a
D1151160-2D129	a	b	a	a	a	b	a	b	b	b	b	b	b	a	a	a	b	a	b	a	b	a	a	b	b	a	b	b	b	a	b	a	b	a	a	b	a	b	a	a	a	b	a	b	a	b	b	b	a
D3023049-2D128	a	b	a	a	a	b	a	b	b	b	b	b	b	a	a	a	b	a	b	a	b	a	a	b	b	a	b	b	b	a	b	a	b	a	a	b	a	b	a	a	a	-	a	b	a	b	b	b	a
D3031780-2D129	a	b	a	a	a	b	a	b	b	b	b	b	b	a	a	a	b	a	b	a	b	a	a	b	b	a	b	b	b	a	b	a	b	a	a	b	a	b	a	a	a	b	a	b	a	b	b	-	a
D2305334-2D129	a	b	a	a	a	b	a	b	b	b	b	b	b	a	a	a	b	a	b	a	b	a	a	b	b	a	b	b	b	a	b	a	b	a	a	b	a	b	a	a	a	b	a	b	a	b	b	b	a
D2255427-2D132	a	b	a	a	a	b	a	b	b	b	b	b	b	a	a	a	b	a	a	a	a	a	a	b	b	a	b	b	b	a	b	a	b	a	a	b	a	b	a	a	a	b	a	b	a	b	b	b	a
D1123347-2D130	a	b	a	a	a	b	a	b	b	b	b	b	b	a	a	a	b	a	a	a	a	a	a	b	b	a	b	b	b	a	b	a	b	a	a	b	a	b	a	a	a	b	a	b	a	b	b	b	a
D3945250-2D129	a	b	a	a	a	b	a	b	b	b	b	b	b	a	a	a	b	a	a	a	a	a	a	a	b	a	b	b	b	a	b	a	b	a	a	b	a	b	a	a	a	b	a	b	a	b	b	b	a
D3953029-2D1280	a	b	a	a	a	b	a	b	b	b	b	b	b	a	a	a	b	a	a	a	a	a	a	b	b	a	b	b	b	a	b	a	b	a	a	b	a	b	a	a	a	b	a	b	a	b	b	b	a
D5410865-2D130	a	b	a	a	a	b	a	b	b	b	b	b	b	a	a	a	b	a	a	a	a	a	a	b	b	a	b	b	b	a	b	a	b	a	a	b	a	b	a	a	a	b	-	b	a	b	b	b	a
4395595--0	a	b	a	a	a	b	a	b	b	b	b	b	b	a	a	a	b	a	a	a	a	a	a	b	b	a	b	b	b	a	b	a	b	a	a	b	a	b	a	a	a	b	a	b	a	b	b	b	a
D3533414-2D130	a	b	a	a	a	b	a	b	b	b	b	b	b	a	a	a	b	a	a	a	a	a	a	b	b	a	b	b	b	a	b	a	b	a	a	b	a	b	a	a	a	b	a	b	a	b	b	b	a
D1112630-2D132	a	b	a	a	a	b	a	b	b	b	b	b	b	a	a	a	b	a	a	a	a	a	a	b	b	a	b	b	b	a	b	a	b	a	a	b	a	b	a	a	a	b	a	b	a	b	b	b	a
D5411217-0	a	b	a	a	a	b	a	b	b	b	b	b	b	a	a	a	b	a	a	a	a	a	a	b	b	a	b	b	b	a	b	a	b	a	a	b	a	b	a	a	a	b	a	b	a	b	b	b	a
D7349867-0	a	b	a	a	a	b	a	b	a	b	b	b	b	a	a	a	b	a	a	a	a	a	a	b	b	a	b	b	b	a	b	a	b	a	a	b	a	b	a	a	a	b	a	b	a	b	b	b	a
D3024263-2D130	a	b	a	a	a	b	a	b	b	b	b	b	b	a	a	a	b	a	a	a	a	a	a	b	b	a	b	b	b	a	b	a	b	a	a	b	a	b	a	a	a	b	a	b	a	b	b	b	a
D1123110-2D131	a	b	a	a	a	b	a	b	b	b	b	b	b	a	a	a	b	a	a	a	a	a	a	b	b	a	b	b	b	a	b	a	b	a	a	b	a	b	a	a	a	b	a	b	a	b	b	b	a
D3938243-2D128	a	b	a	a	a	b	a	b	b	b	b	b	b	a	a	a	b	a	a	a	a	a	a	b	b	a	b	b	b	a	b	a	b	a	a	b	a	b	a	a	a	b	a	b	a	b	b	-	a
D3941733-2D130	a	b	a	a	a	b	a	b	b	b	b	b	b	a	a	a	b	a	a	a	a	a	a	b	b	a	b	b	b	a	b	a	b	a	a	b	a	b	a	a	a	b	a	b	a	a	b	b	a
D1238409-6B25.3	a	b	a	a	a	b	a	b	b	b	b	b	b	a	a	a	b	a	a	a	a	a	b	b	b	a	b	b	b	b	b	b	b	b	b	b	a	b	a	a	a	b	a	b	a	a	b	b	a
D3028352	a	b	a	a	a	b	a	b	b	b	b	b	b	a	a	a	b	a	a	a	a	a	b	b	a	a	a	a	b	b	b	b	a	b	b	b	a	b	a	a	a	b	a	b	a	a	b	b	a
D1092144-2D139	a	b	a	a	a	b	a	b	b	b	b	b	b	a	a	a	b	a	a	a	a	a	b	b	a	a	a	a	b	b	b	b	a	b	b	b	a	b	a	a	a	b	a	b	-	a	b	b	a
D4396404	a	b	a	a	a	b	a	b	b	b	b	b	b	a	a	a	b	a	a	a	a	a	b	b	a	a	a	a	b	b	b	b	a	b	b	b	a	b	a	a	a	b	a	b	a	a	b	b	a
D5573106	a	a	a	a	a	b	b	b	b	b	b	a	a	b	a	a	b	a	a	a	a	a	b	b	a	a	a	a	b	b	b	a	a	b	b	b	a	b	a	b	a	b	a	b	a	a	b	b	a
5969879--0	a	a	a	a	a	b	b	b	b	b	b	a	a	b	a	a	b	a	a	a	a	a	b	b	a	a	a	a	b	b	b	a	a	b	b	b	a	b	a	b	a	b	a	b	a	a	b	b	a
D2314495-2D145	b	a	a	a	a	b	b	a	b	b	b	a	a	b	a	a	b	a	a	a	a	a	b	b	a	a	a	a	b	b	b	a	a	b	b	b	a	a	a	b	a	b	a	a	a	a	b	a	a
D1092500-2D142	b	a	a	a	a	b	b	b	b	b	b	a	a	b	a	a	b	a	a	a	a	a	b	b	a	a	a	a	b	b	b	a	a	b	b	b	a	a	a	b	a	b	a	a	a	a	-	a	a
D5359124-2D1510	b	a	a	a	a	b	b	b	a	b	b	a	a	b	a	a	b	a	a	a	a	a	b	b	a	a	a	a	b	a	b	a	a	b	b	b	a	a	a	b	a	b	a	a	a	a	-	a	a
1394740-2D145	b	a	a	a	a	b	b	b	a	b	b	a	a	b	a	a	b	a	a	a	a	a	b	b	a	a	a	a	b	a	b	a	a	b	b	b	a	a	a	b	a	b	a	a	a	a	-	a	a
D1151242-2B106	b	a	a	a	a	b	b	b	a	b	b	a	a	b	a	a	b	a	a	a	a	a	b	b	a	a	a	a	b	a	b	a	a	b	b	b	a	a	a	b	a	b	a	a	a	a	b	a	a
D983561-2D148	b	a	a	a	a	b	b	b	a	b	b	a	a	b	a	a	b	a	a	a	a	a	b	b	a	a	a	a	b	a	b	a	a	b	b	b	a	a	a	b	a	b	a	a	a	a	b	a	a
D3024661-2D145	b	a	a	a	a	b	b	b	a	b	b	a	a	b	a	a	b	a	a	a	a	a	b	b	a	a	a	a	b	a	b	a	a	b	b	b	a	a	a	b	a	b	a	a	a	a	b	a	a
D1216920-2D1440	a	a	a	a	a	b	b	b	a	b	b	a	a	b	a	a	b	a	a	a	a	a	b	b	a	a	a	a	b	a	b	a	a	b	b	b	a	a	a	b	a	b	a	a	a	a	b	a	a
D4993376-0	b	a	a	a	a	b	b	b	a	a	b	a	a	b	a	a	b	a	a	a	a	a	b	b	a	a	a	a	b	a	b	a	a	b	b	b	a	a	a	b	b	b	a	a	b	a	b	a	a
D5331475-0	b	a	a	a	a	-	b	b	a	a	b	a	a	b	a	a	a	a	a	a	a	b	b	b	a	a	a	a	b	a	b	a	a	b	b	b	a	b	a	b	b	b	b	a	b	a	b	a	a
D2274461-2B106	a	a	a	a	a	a	a	a	a	a	a	a	a	a	a	a	a	a	a	a	a	a	a	-	a	a	a	a	a	a	b	a	a	a	a	a	a	a	a	a	a	a	a	a	a	a	a	a	a
D1124922	a	a	b	b	a	b	b	a	b	a	a	a	a	b	b	b	a	b	b	a	b	b	a	b	a	b	a	a	a	b	a	a	a	a	a	b	a	a	b	b	a	b	b	b	a	a	b	a	b
D1094847-3A0.3	a	a	b	b	a	b	b	a	b	a	a	a	a	b	b	b	a	b	b	a	b	b	a	b	a	b	a	a	a	b	a	a	a	a	a	b	a	a	b	b	a	b	b	b	a	a	a	a	b
D3533940-3A2.17	a	a	b	b	a	b	b	a	b	a	a	a	a	b	b	b	a	b	b	a	b	b	a	b	a	b	a	a	a	b	a	a	a	a	a	b	a	a	b	b	a	b	b	b	a	a	a	a	b
D1268096-3A0.52	a	a	b	b	a	b	b	a	b	a	a	a	a	b	b	b	a	b	b	a	b	b	a	b	a	b	a	a	a	b	a	a	a	a	a	b	a	a	b	b	a	b	b	b	a	a	a	a	b
D4990647-3A2.610	a	a	b	b	a	b	b	a	b	a	a	a	a	b	b	b	a	b	b	a	b	b	a	b	a	b	a	a	a	b	a	a	a	a	a	b	a	b	b	b	a	b	b	b	a	a	a	a	b
D3947489-0	a	a	b	b	a	b	b	a	b	a	a	a	a	b	b	b	a	b	b	a	b	b	a	b	a	b	a	a	a	b	a	a	a	a	a	b	a	a	b	b	a	b	b	b	a	a	a	a	b
D1139244-3A0	a	a	b	b	a	b	b	a	b	a	a	a	a	b	b	b	a	b	b	a	b	b	a	b	a	b	a	a	a	b	a	a	a	a	a	b	a	a	b	b	a	b	b	b	a	a	a	a	b
D4407326-3A3.92	a	a	b	b	a	b	b	a	b	a	a	a	a	b	b	b	a	b	b	a	b	b	a	b	a	b	a	a	a	b	a	a	a	a	a	b	a	a	b	b	a	b	b	b	-	a	a	a	b
D1250499-0	a	a	b	b	a	b	b	a	b	a	a	a	a	b	b	b	a	b	b	a	b	b	a	b	a	b	a	a	a	b	a	a	a	a	a	b	a	a	b	b	a	b	b	b	a	a	b	a	b
D5410342-3A4.290	a	a	b	b	a	b	b	a	b	a	a	a	a	b	b	b	a	b	b	a	b	b	a	b	a	b	a	a	a	b	a	a	a	a	a	b	a	a	b	b	a	b	b	b	a	a	-	a	b
D1150091-3A4.62	a	a	b	b	a	a	b	a	b	a	a	a	a	b	b	b	a	b	b	a	b	b	a	b	a	b	a	a	a	b	a	a	a	a	a	b	a	a	b	b	a	b	b	b	a	a	-	a	b
D1105709-3A4.290	a	a	b	b	a	b	b	a	b	a	a	a	a	b	b	b	a	b	b	a	b	b	a	b	a	b	a	a	a	b	a	a	a	a	a	b	a	a	b	b	a	b	b	b	a	a	b	a	b
D2323970-0	a	a	b	b	a	b	b	a	b	a	a	a	a	b	b	b	a	b	b	a	b	b	a	b	a	b	a	a	a	b	a	a	a	a	a	b	a	a	b	b	a	b	b	b	a	a	-	a	b
D1228693-3A4.11	a	a	b	b	a	b	b	a	b	a	a	a	a	b	b	b	a	b	b	a	b	b	a	b	a	b	a	a	a	b	a	a	a	a	a	b	a	a	b	b	a	b	b	b	a	a	-	a	b
D1767504-3A3.84	a	a	b	b	a	b	b	a	b	a	a	a	a	b	b	b	a	b	b	a	b	b	a	b	a	b	a	a	a	b	a	a	a	a	a	b	a	a	b	b	a	b	b	b	a	a	-	a	b
D5970508-0	a	a	b	b	a	b	b	a	b	a	a	a	a	b	b	b	a	b	b	a	b	b	a	b	a	b	a	a	a	b	a	a	a	a	a	b	a	a	b	b	a	b	b	b	a	a	a	a	b
D1084913-3A3.58	a	a	b	a	a	b	b	a	b	a	a	a	a	b	a	b	a	a	b	a	b	a	a	b	a	b	a	a	a	a	a	a	a	a	a	b	a	a	b	a	a	b	b	b	a	a	a	a	b
D5350072	a	a	b	a	a	a	b	b	b	a	a	a	a	b	a	b	a	a	b	a	b	a	a	b	a	b	a	a	a	b	a	a	a	a	a	b	a	a	b	a	a	b	b	b	a	a	b	a	b
1218912-3A4.75	a	a	b	a	a	b	b	a	b	a	a	a	a	b	a	b	a	a	b	a	b	a	a	b	a	b	a	a	a	b	a	a	a	a	a	b	a	a	b	a	a	b	b	b	a	a	-	a	b
1109698-3A4.62	a	a	b	a	a	b	b	a	b	a	a	a	a	b	a	b	a	a	b	a	b	b	a	b	a	b	a	a	a	b	a	a	a	a	a	b	a	a	b	a	a	b	b	b	a	a	b	a	b
3025190-3A11.5-0	a	a	b	a	a	b	b	a	b	a	a	a	a	b	a	b	a	a	b	a	b	a	b	b	a	b	a	a	a	b	a	a	a	a	a	b	a	a	b	a	a	b	b	b	a	a	-	a	b
D1122089-3A11.50	a	a	b	a	a	b	b	a	b	a	a	a	a	b	a	a	a	a	b	a	b	a	b	b	a	b	a	a	a	a	a	a	a	a	a	b	a	a	b	a	a	b	b	b	a	a	b	a	b
D5411683-3A13.10	a	a	b	a	a	b	b	a	b	a	a	a	a	b	a	b	a	a	b	a	b	a	b	b	a	b	a	a	a	b	a	a	a	a	a	b	a	a	b	a	a	b	b	b	a	a	b	a	b
1122539-3A14.7	a	a	b	a	a	b	b	a	b	a	a	a	a	b	a	b	a	a	b	a	b	a	b	b	a	b	a	a	a	b	a	a	a	a	a	b	a	a	b	a	a	b	b	b	a	a	b	a	b
1084598-3A16.1	a	a	b	a	a	b	b	a	b	a	a	a	a	b	a	b	a	a	b	a	b	a	b	b	a	b	a	a	a	b	a	a	a	a	a	b	a	a	b	a	a	b	b	b	a	a	a	a	b
D1128825-0	a	a	b	a	a	b	b	a	b	a	a	a	a	b	a	b	a	a	b	a	b	a	b	b	a	b	a	a	a	b	a	a	a	a	a	b	a	a	b	a	a	b	b	b	a	a	a	a	b
D3222259-3A15.4	a	a	b	a	a	b	b	a	b	a	a	a	a	b	a	b	a	a	b	a	b	a	b	b	a	b	a	a	a	b	a	a	a	a	a	b	a	a	b	a	a	b	b	b	a	a	-	a	b
4909993-3A20.3	a	a	b	a	a	a	a	a	b	a	a	a	a	b	a	b	a	a	b	a	b	a	b	b	b	b	b	b	a	b	a	a	a	a	a	b	a	a	b	a	a	b	b	b	a	a	-	a	b
2257915-3A20.3	a	a	b	a	a	a	a	a	b	a	a	a	a	b	a	b	a	a	b	a	b	a	b	b	b	b	b	b	a	b	a	a	a	a	a	b	a	a	b	a	a	b	b	b	a	a	-	a	b
5324311-	a	a	b	a	a	a	a	a	b	a	a	a	a	b	a	b	a	a	b	a	b	a	b	b	b	b	b	b	a	b	a	a	a	a	a	b	a	a	b	a	a	b	b	b	a	a	-	a	b
D4329684	b	a	b	a	a	a	a	a	b	a	a	a	a	b	b	b	a	a	b	a	b	a	b	b	b	b	b	b	a	b	a	a	a	a	b	b	a	a	b	a	a	a	b	b	a	a	-	a	b
3064793-3A30	b	b	b	a	a	a	a	a	b	a	a	a	a	b	a	b	a	a	b	a	b	a	b	b	b	b	b	b	a	b	a	a	a	a	a	b	a	a	b	a	a	a	b	b	a	a	-	a	b
D7337569-3A29.9	b	b	b	a	a	a	a	a	b	a	a	a	a	b	a	b	a	a	b	a	b	a	b	b	b	b	b	b	a	b	a	a	a	a	a	b	a	a	b	a	a	a	b	b	a	a	-	a	b
D4260815-3A41.9	-	b	b	a	a	a	b	b	b	a	a	a	a	a	a	b	b	a	b	a	b	a	b	b	a	b	a	a	b	b	b	a	b	b	b	b	a	a	b	a	a	a	b	b	a	b	b	a	b
D2278441-3A42.7	b	b	b	a	a	a	b	b	b	a	a	a	a	a	a	b	b	a	b	a	b	a	b	a	a	b	a	a	b	b	b	a	b	b	b	b	a	a	b	a	a	a	b	b	a	b	a	a	b
2254081-3A49	b	b	b	a	a	a	b	b	b	a	a	a	a	a	a	b	b	a	b	a	b	a	-	a	a	b	a	a	b	b	b	a	b	b	b	b	a	a	b	a	a	a	b	b	a	b	-	a	b
3028164-3A38.8	b	b	b	a	a	a	b	b	b	a	a	a	a	a	a	b	b	a	b	a	b	a	b	-	a	b	a	a	b	b	b	a	b	b	b	b	a	a	b	a	a	a	b	b	a	b	-	a	b
D7487752-0	b	b	b	a	b	a	b	b	b	a	a	b	b	a	a	b	b	a	b	b	b	a	b	-	a	b	a	a	b	b	b	a	b	b	b	b	a	a	a	a	a	a	b	b	a	b	a	a	b
1078948-3A40.6	b	b	b	a	b	a	b	b	b	a	a	a	a	a	a	b	b	a	b	b	b	a	b	b	a	b	a	a	b	b	b	a	b	b	b	b	a	a	a	a	a	a	b	b	a	b	-	a	b
7487752--0	b	b	b	a	b	a	b	b	b	a	a	b	b	a	a	b	b	a	b	b	b	a	b	-	a	b	a	a	b	b	b	a	b	b	b	b	a	a	a	a	a	a	b	b	a	b	-	a	b
D9721868-3A40.6	b	b	b	a	b	a	b	b	b	a	a	a	a	a	a	b	b	a	b	b	b	a	b	a	a	b	a	a	b	b	b	a	b	b	b	b	a	a	a	a	a	a	b	b	a	b	-	a	b
1075214-	b	b	b	a	b	a	b	b	b	a	a	a	a	a	a	b	b	a	b	b	b	a	b	-	a	b	a	a	b	b	b	a	b	b	b	b	a	a	a	a	a	a	b	b	a	b	-	a	b
3028248-3A40.6	b	b	b	a	b	a	b	b	b	a	a	a	a	a	a	b	b	a	b	b	b	a	b	-	a	b	a	a	b	b	b	a	b	b	b	b	a	a	a	a	a	a	b	b	a	b	-	a	b
D4409235-0	b	b	b	b	b	a	b	b	b	a	b	a	a	a	a	b	b	a	b	b	b	a	b	-	a	b	a	a	b	b	b	a	b	b	b	b	a	a	a	a	a	a	b	b	a	b	a	a	b
D4993464-5A58.4	b	b	b	b	b	a	b	b	b	a	b	a	a	a	a	b	b	a	b	b	b	a	b	-	-	b	a	a	b	b	b	a	b	b	b	b	a	a	a	a	a	a	b	b	a	b	b	a	b
D1099884-3A40.6	b	b	b	a	b	a	b	b	b	a	b	a	a	a	a	b	b	a	b	b	b	a	b	-	a	b	a	a	b	b	b	a	b	b	b	b	a	a	a	a	a	a	b	b	a	b	b	a	b
D5364424-0	b	b	b	b	a	a	b	b	b	a	b	a	a	a	a	b	b	a	b	b	b	a	b	-	a	b	a	a	b	b	b	a	b	b	b	b	a	a	a	a	a	a	-	b	a	b	b	a	-
D3936300-3A66.3	b	b	b	b	b	a	b	b	b	a	b	a	a	a	a	b	b	a	b	b	b	a	b	b	a	b	a	a	b	b	b	a	b	b	b	b	a	a	a	a	a	a	b	b	a	b	-	a	b
2372947-3A44.8	b	b	b	b	b	a	b	b	b	a	b	a	a	a	a	b	b	a	b	b	b	a	b	-	a	b	a	a	b	b	b	a	b	b	b	b	a	a	a	a	a	a	b	b	a	b	b	a	b
D3942581	b	b	b	b	b	a	b	b	b	a	b	a	a	a	a	b	b	a	b	b	b	a	b	b	a	b	a	a	b	b	b	a	b	b	b	b	a	a	a	a	a	a	b	b	a	b	b	a	b
D7489031	b	b	b	b	b	a	b	b	b	a	b	a	a	a	a	b	b	a	b	b	b	a	b	-	a	b	a	a	b	b	b	a	b	b	b	b	a	a	a	a	a	a	b	b	a	b	-	a	b
D4395820	b	b	b	b	b	a	b	b	b	a	b	a	a	a	a	b	b	a	b	b	b	a	b	-	a	b	a	a	b	b	b	a	b	b	b	b	a	a	a	a	-	a	b	b	a	b	-	a	b
D4395225	b	b	b	b	b	a	b	b	b	a	b	a	a	a	a	b	b	a	b	b	b	a	b	a	a	b	a	a	b	b	b	a	b	b	b	b	a	a	a	a	a	a	b	b	a	b	-	a	b
D1255249-3A44.8	b	b	b	b	b	a	b	b	b	a	b	a	a	a	a	b	b	a	b	b	b	a	b	-	a	b	a	a	b	b	b	a	b	b	b	b	a	a	a	a	a	a	b	b	a	b	-	a	b
D12735837	a	b	b	b	b	a	b	b	b	a	b	a	a	a	a	b	b	a	b	b	b	a	b	-	a	b	a	a	b	b	b	a	b	b	b	b	a	a	a	a	a	a	b	b	-	b	a	-	b
1147712-3A47.1	a	b	b	b	b	a	b	b	b	a	b	a	a	a	a	b	b	a	a	b	a	a	b	-	a	b	a	a	b	b	b	a	b	b	b	b	a	a	a	a	a	a	b	b	a	b	-	a	b
5325278--0	a	b	b	b	b	a	b	b	b	b	b	a	a	a	a	b	b	a	a	b	a	a	b	-	a	b	a	a	b	b	b	a	b	b	b	b	a	a	a	a	a	a	b	b	a	b	-	a	b
D4992487-3A47.7	a	b	b	b	b	a	b	b	b	b	b	a	a	a	a	b	b	a	a	b	a	a	b	a	a	b	a	a	b	b	b	a	b	b	b	b	a	a	a	a	a	a	b	b	a	b	-	a	b
D4539342-0	a	b	b	b	b	a	b	b	b	b	b	b	b	a	a	b	b	a	a	b	a	a	b	a	a	b	a	a	b	b	b	a	b	b	b	b	a	a	b	a	a	a	b	b	a	b	a	a	b
D3384867-3A47.7	a	b	b	b	b	a	b	b	b	b	b	b	b	a	a	b	b	a	a	b	a	a	b	-	a	b	a	a	b	b	b	a	b	b	b	b	a	a	b	a	-	a	b	b	a	b	-	a	b
3064767-3A47.7	a	a	b	b	b	a	a	b	a	b	b	b	b	a	a	b	b	a	a	b	a	a	b	-	a	b	a	a	b	b	b	a	b	b	b	b	a	a	b	a	a	a	b	b	a	b	-	a	b
2256281-3A47.7	a	a	b	b	b	a	a	b	a	b	b	b	b	a	a	b	b	a	a	b	a	a	b	-	a	b	a	a	b	b	b	a	b	b	b	b	a	a	b	a	a	a	b	b	a	b	-	a	b
D2256281-3A47.7	a	a	b	b	b	a	a	b	a	b	b	b	b	a	a	b	b	a	a	b	a	a	b	a	a	b	a	a	b	b	b	a	b	b	b	b	a	a	b	a	-	a	b	b	a	b	-	a	b
D4394600-3A48.2	a	a	b	b	b	a	a	b	a	b	b	b	b	a	a	b	b	a	a	b	a	a	b	-	a	b	a	a	b	b	b	a	b	b	b	b	a	a	b	a	a	a	b	b	a	b	a	-	b
1201189-3A47.7	a	a	b	b	b	a	a	b	a	b	b	b	b	a	a	b	b	a	a	b	a	a	b	-	a	b	a	a	b	b	b	a	b	b	b	b	a	a	b	a	a	a	b	b	a	b	b	a	b
D4395024	a	a	b	b	b	a	a	b	a	b	b	b	b	a	a	b	b	a	b	b	a	a	b	a	a	b	a	a	b	b	b	a	b	b	b	b	a	a	b	a	b	a	b	b	a	b	a	a	b
3064886-	a	a	b	b	b	a	a	b	a	b	b	b	b	a	a	b	b	a	a	b	a	a	b	-	a	b	a	a	b	b	b	a	b	b	b	b	a	b	b	a	a	a	b	b	a	b	a	a	b
1091277-3A48.1	a	a	b	b	b	a	a	b	a	b	b	b	b	a	a	b	b	a	a	b	a	a	b	-	a	b	a	a	b	b	b	a	b	b	b	b	a	b	b	a	a	a	b	b	a	a	-	a	b
1078945-3A47.2	a	a	b	b	b	a	a	b	a	b	b	b	b	a	a	b	b	a	a	b	a	a	b	-	a	b	a	a	b	b	b	b	b	b	b	b	a	b	b	a	a	a	b	b	a	a	-	a	b
D1104774-3A46.8	a	a	b	b	b	a	a	b	a	b	b	b	b	a	a	b	b	a	a	b	a	a	b	a	a	b	a	a	b	b	b	b	b	b	a	b	a	b	b	a	a	-	b	b	a	a	-	a	b
D1075440-3A46.8	a	b	b	b	b	a	a	b	a	b	b	b	b	a	a	b	b	a	a	b	a	a	b	a	a	b	a	a	b	a	b	b	b	b	b	b	a	b	b	a	a	a	b	b	a	a	b	a	b
3948359-3A48.1	a	b	b	b	b	a	a	b	a	b	b	b	b	a	a	b	b	a	a	b	a	a	b	-	a	b	a	a	b	a	b	b	b	b	a	b	a	b	b	a	a	a	b	b	a	a	-	a	b
D3956894-3A48.1	a	b	b	b	b	a	a	b	a	b	b	b	b	a	a	b	b	a	a	b	b	a	b	a	a	b	a	a	b	a	b	b	b	b	b	b	a	b	b	a	a	a	b	b	a	a	a	a	b
D3945431-3A48.1	a	b	b	b	b	a	a	b	a	b	b	b	b	a	a	b	b	a	a	b	a	a	b	-	a	b	a	a	b	a	b	b	b	b	b	b	a	b	b	a	a	a	b	b	a	a	a	a	b
D5339996-3A48.1	a	b	b	b	b	a	a	b	a	b	b	b	b	a	a	b	b	a	a	b	a	a	b	a	a	b	a	a	b	a	b	b	b	b	b	b	a	b	b	a	a	a	b	b	a	a	-	a	b
D3025728-3A48.1	a	b	b	b	b	a	a	b	a	b	b	b	b	a	a	b	b	a	a	b	a	a	b	-	a	b	a	a	b	a	b	b	b	b	b	b	a	b	b	a	a	a	b	b	a	a	-	a	b
D5325368	a	b	b	b	b	a	a	b	a	b	b	b	b	a	a	b	b	a	a	b	a	a	b	b	a	b	a	a	b	a	b	b	b	b	b	b	a	b	b	a	a	a	b	b	a	a	b	a	b
D1012487-3A49.5	a	b	b	b	b	a	a	b	a	b	b	b	b	a	a	b	b	a	a	b	a	a	b	a	a	b	a	a	b	a	b	b	b	b	b	b	a	b	b	a	a	a	b	b	a	a	a	a	b
1253241-3A49.5	a	b	b	b	b	a	a	b	a	b	b	b	b	a	a	b	b	a	a	b	a	a	b	a	a	b	a	a	b	a	b	b	b	b	b	b	a	b	b	a	a	a	b	b	a	a	-	a	b
D3940697	a	b	b	b	b	a	a	b	a	b	b	b	b	a	a	b	b	a	a	b	a	a	b	a	a	b	a	a	b	b	b	b	b	b	a	b	a	b	b	a	-	a	b	b	a	a	a	a	b
1085203-3A51.2	a	b	b	b	b	a	a	b	a	b	b	b	b	a	a	a	b	a	a	b	a	a	a	a	a	a	a	a	b	a	b	b	b	b	b	b	a	b	b	a	a	a	a	b	a	a	-	a	b
1093856-3A50.5	a	b	b	b	b	a	a	b	a	b	b	b	b	a	a	a	b	a	a	b	a	a	a	a	a	a	a	a	b	a	b	b	b	b	b	b	a	b	b	a	a	a	a	b	a	a	-	a	b
D1095884	a	b	b	b	b	b	a	b	a	b	b	b	b	a	a	a	b	a	a	b	a	a	a	a	a	a	a	a	b	a	b	b	b	b	b	b	b	b	b	a	a	a	a	b	a	b	-	a	b
D1136314-3A57.9	a	b	b	b	b	a	a	b	a	b	b	b	b	a	b	a	b	b	a	b	a	a	a	a	a	a	a	a	b	a	b	b	b	b	b	a	b	a	b	a	a	a	a	b	a	b	a	a	b
990692-3A56.4	a	b	b	b	b	a	a	b	a	b	b	b	b	a	b	a	b	b	a	b	a	a	a	a	a	a	a	a	b	a	b	b	b	b	b	a	b	a	b	a	a	a	a	b	a	b	a	a	b
D3064459-3A57.9	a	b	b	a	b	a	a	b	a	b	b	b	b	a	b	a	b	b	a	b	a	a	a	a	a	a	a	a	b	a	b	b	b	b	b	a	b	a	b	a	a	a	a	b	a	b	a	-	b
D5359667-0	a	b	b	a	b	a	a	b	a	b	b	b	b	a	b	a	b	b	a	b	a	a	a	a	a	a	a	a	b	a	b	b	b	b	b	a	b	a	b	a	a	a	a	b	a	b	a	a	b
D4733995	a	b	b	a	b	a	a	b	a	b	a	b	b	a	b	a	b	b	a	b	a	a	a	a	a	a	a	a	b	a	b	b	b	b	b	a	b	a	b	a	-	a	a	b	a	b	a	a	b
D4440279-0	a	b	b	a	b	a	a	b	a	b	a	b	b	a	b	a	b	b	a	b	a	a	a	a	a	a	a	a	b	a	b	b	b	b	b	a	b	a	b	a	a	a	a	b	a	b	a	a	b
D4009766-0	a	b	b	a	b	a	a	b	a	b	a	b	b	a	b	a	b	b	a	b	a	a	a	a	a	a	a	a	b	a	b	b	b	b	b	a	b	a	b	a	-	a	a	b	a	b	a	a	b
D4540201-0	a	b	b	a	b	a	a	b	a	b	a	b	b	a	b	a	b	b	a	b	a	a	a	a	a	a	a	a	b	a	b	b	b	b	b	a	b	a	b	a	b	a	a	b	b	b	a	a	b
1089832-3A65.1	a	b	b	a	b	a	a	b	a	b	a	b	b	a	b	a	b	b	a	b	a	a	a	a	a	a	a	a	b	a	b	b	b	b	b	a	b	a	b	a	b	a	a	b	b	b	a	a	b
4909893-	a	b	b	a	b	a	a	b	a	b	a	b	b	a	b	a	b	b	a	b	a	a	a	a	a	a	a	a	b	a	b	b	b	b	b	a	b	a	b	a	b	a	a	b	b	b	a	a	b
D1673590	a	b	b	a	b	a	a	b	a	b	a	b	b	a	b	a	b	b	a	b	a	a	a	a	a	a	a	a	b	a	b	b	b	b	b	a	b	a	b	b	b	a	a	b	b	b	a	a	b
D1096288-3A65.4	a	b	b	a	b	a	a	b	a	b	a	b	b	a	b	a	b	b	a	b	a	a	a	a	a	a	a	a	b	a	b	b	b	b	b	a	b	a	b	b	b	a	a	b	b	b	a	a	b
992268-3A62.3	a	b	b	a	b	a	a	b	a	b	a	b	b	a	b	a	b	b	a	b	a	a	a	a	a	a	a	a	b	a	b	b	b	b	b	a	b	a	b	b	b	a	a	b	b	b	a	a	b
D2275850-3A65.7	a	b	b	a	b	a	a	b	a	b	a	b	b	a	b	a	b	b	a	b	a	a	a	a	a	a	a	a	b	a	b	b	b	b	b	a	b	a	b	b	b	a	a	b	b	b	a	a	b
D5367282-0	a	b	b	a	b	a	a	b	a	b	a	b	b	a	b	a	b	b	a	b	a	a	a	a	a	a	a	a	b	a	b	b	b	b	b	a	b	a	b	b	b	a	-	b	b	b	-	-	b
D1236370-3A64.4	a	b	b	a	b	a	a	b	a	b	a	b	b	a	b	a	b	b	a	b	a	a	a	a	a	a	a	a	b	a	b	b	b	b	b	a	b	a	b	a	b	a	a	b	b	b	a	a	b
D4003250-3A65.10	a	b	b	a	b	a	a	b	a	b	a	b	b	a	b	a	b	b	a	b	a	a	a	a	a	a	a	a	b	a	b	a	b	b	b	a	b	a	b	a	b	a	a	b	a	b	a	a	b
D1269256	a	b	b	a	b	a	a	b	a	a	a	b	b	a	b	a	a	b	a	b	a	a	a	a	a	a	a	a	b	a	b	a	b	b	b	a	b	a	b	b	b	a	a	b	b	b	a	a	b
1045220-3A72.6	a	b	b	a	b	a	a	b	a	a	a	b	b	a	b	a	a	b	a	b	a	a	a	a	a	a	a	a	b	a	b	a	b	b	b	a	b	a	b	b	b	a	a	b	b	b	a	a	b
D1086515-3A75.7	a	b	b	a	b	a	a	b	a	a	a	b	b	a	a	a	a	a	a	b	a	a	a	a	a	a	a	a	b	a	b	a	b	b	b	a	b	a	b	b	b	a	a	b	b	b	a	a	b
995376-3A75	a	b	b	a	b	a	a	b	a	a	a	b	b	a	a	a	a	a	a	b	a	a	a	a	a	a	a	a	b	a	b	a	b	b	b	a	b	a	b	b	b	a	a	b	b	b	a	a	b
D5968506	a	b	b	a	b	a	a	b	a	a	a	b	b	a	a	a	a	a	a	b	a	a	a	a	a	a	a	a	b	a	b	a	b	b	b	a	b	a	b	b	b	a	a	b	b	b	a	a	b
5582066--0	a	b	b	a	b	a	a	b	a	a	a	b	b	a	a	a	a	a	a	b	a	a	a	a	a	a	a	a	b	a	b	a	b	b	b	a	b	a	b	b	b	a	a	b	b	b	a	a	b
1097070-	a	b	b	a	a	a	a	b	a	a	b	a	a	a	a	a	a	a	a	a	a	a	a	a	a	a	a	a	b	a	b	a	b	b	b	a	b	a	b	b	b	a	a	b	b	b	a	a	b
D1125166-3A104	a	b	b	a	a	a	a	b	a	a	b	a	a	a	a	a	a	a	a	a	a	a	a	a	a	a	a	a	b	a	b	a	b	b	b	a	b	a	b	b	b	a	a	b	b	b	a	a	b
D4405081	a	b	b	a	a	a	a	b	a	a	b	a	a	a	a	a	a	a	a	a	a	a	a	a	a	a	a	a	a	a	a	a	b	b	b	a	b	a	a	b	b	a	a	b	b	b	a	a	b
D5332955-0	a	b	b	a	a	a	b	b	a	a	b	a	a	a	a	a	a	a	a	a	a	a	a	a	a	a	a	a	b	b	b	a	b	b	b	a	b	a	b	b	-	a	a	b	b	b	a	a	b
D4440048-0	a	b	b	a	a	a	b	b	a	a	b	b	b	a	a	a	a	a	a	a	a	a	a	a	a	a	a	a	b	b	b	a	b	b	b	a	b	a	b	b	b	a	a	b	b	b	a	a	b
D4439988-3A108	a	b	b	a	a	a	b	b	a	a	b	a	a	a	a	a	a	a	a	a	a	a	a	a	a	a	a	a	b	b	b	a	b	b	b	a	b	a	b	b	b	a	a	b	b	b	a	a	b
1214798-3A107	a	b	b	a	a	a	b	b	a	a	b	a	a	a	a	a	a	a	a	a	a	a	a	a	a	a	a	a	b	b	b	a	b	b	b	a	b	a	b	b	b	a	a	b	b	b	a	a	b
D4394686-0	a	b	b	a	a	a	b	b	a	a	b	b	b	a	a	a	a	a	a	a	a	a	a	a	a	a	a	a	b	b	b	a	b	b	b	a	b	a	b	b	b	a	a	b	b	b	a	a	b
3064714-3A104	a	b	b	a	a	a	b	b	a	a	b	b	b	a	a	a	a	a	a	a	a	a	a	a	a	a	a	a	b	b	b	a	b	b	b	a	b	a	b	b	b	a	a	b	b	b	a	a	b
D1061488-3A117	a	b	b	a	a	a	b	b	a	a	b	b	b	a	a	a	b	a	a	a	a	a	a	b	a	a	a	a	b	b	b	a	b	a	b	a	b	a	b	b	b	a	a	b	b	b	a	a	b
D1108524-3A1170	a	b	b	a	a	a	b	b	a	a	b	b	b	a	a	a	b	a	a	a	a	a	a	a	a	a	a	a	b	b	b	a	b	a	b	a	b	a	a	b	b	a	a	b	b	b	a	a	b
1241567-3A117	a	b	b	a	a	a	b	b	a	a	b	b	b	a	a	a	b	a	a	a	a	a	a	a	a	a	a	a	b	b	b	a	b	a	b	a	b	a	a	b	b	a	a	b	b	b	a	a	b
D3937981-3A120	a	b	b	a	a	a	b	b	b	a	b	b	b	a	a	a	b	a	a	a	a	a	a	a	a	a	a	a	b	b	b	a	b	a	b	a	b	a	a	b	b	a	a	b	b	b	a	a	b
2276075-3A117	a	b	b	a	a	a	b	b	b	a	b	b	b	a	a	a	b	a	a	a	a	a	a	a	a	a	a	a	b	b	b	a	b	a	b	a	b	a	a	b	b	a	a	b	b	b	a	a	b
1203001-3A125	a	b	b	a	a	a	b	b	b	a	b	b	b	a	a	a	b	a	a	a	a	a	a	a	a	a	a	a	b	b	b	a	b	a	b	a	b	a	a	b	b	a	a	b	b	b	a	a	b
D5345478-0	a	b	b	a	a	a	b	b	b	a	b	b	b	a	a	a	b	a	a	a	a	a	a	a	a	a	a	a	a	b	b	a	b	a	b	a	b	a	a	b	b	a	a	b	b	b	a	a	b
D4411638-0	a	b	b	a	b	a	b	b	b	a	b	b	b	a	a	a	b	a	a	b	a	a	a	a	a	a	a	a	b	b	b	a	b	a	b	a	b	a	a	b	b	a	a	b	b	b	a	a	b
D4009937	a	b	b	a	b	a	b	b	b	a	b	b	b	a	a	a	b	a	a	b	a	a	a	a	a	a	a	a	b	b	b	a	b	a	b	a	b	a	a	b	b	a	a	b	b	b	a	a	b
2256792-3A125	a	b	b	a	b	a	b	b	b	a	b	b	b	a	a	a	b	a	a	b	a	a	a	a	a	a	a	a	b	b	b	a	b	a	b	a	b	b	a	b	b	a	a	b	b	b	a	a	b
3222270-3A125	a	b	b	b	b	a	a	b	b	a	b	b	b	a	a	a	b	a	a	b	a	a	b	a	a	a	a	a	b	b	b	a	b	a	b	a	b	b	a	b	a	a	a	b	a	b	a	a	b
D3937840-3A125	a	b	b	b	b	a	a	b	b	a	b	b	b	a	a	a	b	a	a	b	a	a	b	a	a	a	a	a	b	b	b	a	b	a	b	a	b	b	a	b	a	a	a	b	a	b	a	a	b
4733502--0	a	b	b	b	b	a	a	b	b	a	b	b	b	a	a	a	b	a	a	b	a	a	b	a	a	a	a	a	b	b	b	a	b	a	b	a	b	b	a	b	a	a	a	b	a	b	a	a	b
D4539673-0	a	b	b	b	b	a	a	b	b	a	b	b	b	a	a	a	b	a	a	b	a	a	b	a	a	a	a	a	b	b	b	b	b	a	b	a	b	b	a	b	a	a	a	b	a	b	a	a	b
D1265573-3A125	a	b	b	b	b	a	a	b	b	a	b	b	b	a	a	a	b	a	a	b	a	a	b	a	a	a	a	a	b	b	b	b	b	a	b	a	b	b	a	b	a	a	a	b	a	b	a	a	b
D5332987-3B92.90	a	a	b	a	a	a	b	a	a	a	b	a	a	a	a	a	a	a	a	a	a	a	a	a	a	a	a	a	b	b	b	a	b	b	b	a	b	a	b	b	b	a	a	b	b	b	a	a	b
D1010324	a	b	b	b	b	a	a	b	b	a	b	b	b	b	a	a	b	a	a	b	a	a	b	b	a	a	a	a	b	b	b	b	b	a	b	a	b	b	a	b	a	a	a	b	a	b	a	a	b
3028597-	a	b	b	b	b	a	a	b	b	a	b	b	b	b	a	a	b	a	a	b	a	a	b	-	a	a	a	a	b	b	b	b	b	a	b	a	b	b	a	b	a	a	a	b	a	b	a	a	b
D3945798-6A14.2	a	b	b	b	b	a	a	b	b	a	b	b	b	b	a	b	b	a	a	b	a	a	b	a	a	b	a	a	b	b	b	b	b	a	b	a	b	b	a	b	a	a	a	b	a	b	a	a	b
3954722-3A126-0	a	b	b	b	b	a	a	b	b	a	b	b	b	b	a	b	b	a	a	b	a	a	b	-	a	b	a	a	b	b	b	b	b	a	b	a	b	b	a	b	a	a	a	b	a	b	a	a	b
D1238881-3A1320	b	b	b	b	b	a	a	b	b	a	a	b	b	b	a	b	b	a	a	b	a	a	b	b	a	b	a	a	b	b	b	b	b	a	b	a	b	b	a	b	a	a	a	b	a	a	a	a	b
4989119-3A130-0	a	b	b	b	b	a	a	b	b	a	a	b	b	b	a	b	b	a	a	b	a	a	b	-	a	b	a	a	b	b	b	b	b	a	b	a	b	b	a	b	a	a	a	b	a	a	a	a	b
D3570845	b	b	b	b	b	a	a	b	b	a	a	b	b	b	a	b	b	a	a	b	a	a	b	-	a	b	a	a	b	b	b	b	b	a	b	a	b	b	a	b	a	a	a	b	a	a	a	a	b
D3385135-3A132	b	b	b	b	b	a	a	b	b	a	a	b	b	b	a	b	b	a	a	b	a	a	b	-	a	b	a	a	b	b	b	b	b	a	b	a	b	b	a	b	a	-	a	b	a	a	-	a	b
D3954624	b	b	b	b	b	a	a	b	b	a	a	b	b	b	a	b	b	a	a	b	a	a	b	-	a	b	a	a	b	b	b	b	b	a	b	a	b	b	a	b	a	a	a	b	a	a	a	a	b
D7342808-0	b	b	b	b	b	a	a	b	b	a	a	b	b	b	a	b	b	a	a	b	a	a	b	-	a	b	a	a	b	b	b	b	b	a	b	a	b	b	a	b	a	a	a	b	-	a	a	a	b
D1161057-3A134	b	b	b	b	b	a	a	b	b	a	a	b	b	b	a	b	b	a	a	b	a	a	b	-	a	b	a	a	b	b	b	b	b	a	b	a	b	b	a	b	a	a	a	b	a	a	a	a	b
D4539975-0	b	b	b	b	b	a	a	b	b	a	a	b	b	b	a	b	b	a	a	b	a	a	b	-	a	b	a	a	b	b	b	b	b	a	b	a	b	b	a	b	a	a	a	b	a	a	a	-	b
23919708-3A133	b	b	b	b	b	a	a	b	b	a	a	b	b	b	a	b	b	a	a	b	a	a	b	a	a	b	a	a	b	b	b	b	b	a	b	a	b	b	a	b	a	a	a	b	a	a	a	a	b
D1267299-3A1450	b	b	b	b	b	a	a	b	b	a	a	b	b	b	a	b	b	a	a	b	a	a	b	a	a	b	a	a	b	b	b	b	b	a	b	a	b	b	a	b	a	a	a	b	a	a	-	a	b
D4543196-3A134	b	b	b	b	b	a	a	b	b	a	a	b	b	b	a	b	b	a	a	b	a	a	b	a	a	b	a	a	b	b	b	b	b	a	b	a	b	b	a	b	b	a	a	b	a	a	a	a	b
4993486--0	b	b	b	b	b	a	a	b	b	a	a	b	b	b	a	b	b	a	a	b	a	a	b	a	a	b	a	a	b	b	b	b	b	a	b	a	b	b	a	b	a	a	a	b	a	b	a	a	b
D1270298	a	a	a	a	a	a	a	a	a	a	a	a	a	a	a	a	a	a	a	a	a	a	a	a	a	a	a	a	b	b	b	a	b	a	b	a	b	a	b	b	b	a	a	b	b	b	a	a	b
1694933-3A146	b	b	b	b	b	a	a	b	b	a	a	b	b	b	a	b	b	a	a	b	a	a	b	a	a	b	a	a	b	b	b	b	b	a	b	a	b	b	a	b	a	a	a	b	a	b	a	a	b
2275805-3A147	b	b	b	b	b	a	a	b	b	a	a	b	b	b	a	b	b	a	a	b	a	a	b	a	a	b	a	a	b	b	b	b	b	a	b	a	b	b	a	b	a	a	a	b	a	b	a	a	b
D4395703-3A149	b	b	b	b	b	a	a	b	b	a	a	b	b	b	a	b	b	a	a	b	a	a	b	a	a	b	a	a	b	b	b	b	b	a	b	a	b	b	a	b	-	a	a	b	-	b	a	a	b
D4993402-0	b	b	b	b	b	a	a	b	b	a	a	b	b	b	a	b	b	a	a	b	a	a	b	a	a	b	a	a	b	b	b	b	b	a	b	a	b	b	a	b	a	a	a	b	a	b	a	a	b
4410904--0	b	b	b	b	b	a	a	b	b	b	a	b	b	b	a	b	b	a	a	b	a	a	b	a	a	b	a	a	b	b	b	b	b	a	b	a	b	b	a	b	a	a	a	b	a	b	a	a	b
D3034394-3A151	b	b	b	b	b	a	a	b	b	b	a	b	b	b	a	b	b	a	a	b	a	a	b	a	a	b	a	a	b	b	b	b	b	a	b	a	b	b	a	b	a	a	a	b	a	b	a	a	b
D1280354-3A1510	b	b	b	b	b	a	a	b	b	b	a	b	b	b	a	b	b	a	a	b	a	a	b	a	a	b	a	a	b	b	b	b	b	a	b	a	b	b	a	b	a	a	-	b	a	b	a	a	b
2305845-3A145-0	b	b	b	b	b	a	a	b	b	b	a	b	b	b	a	b	b	a	a	b	a	a	b	a	a	b	a	a	b	b	b	b	b	a	b	a	b	b	a	b	a	a	b	b	a	b	a	a	b
3024164-6A86.8	b	b	b	b	b	a	a	b	b	b	a	b	b	b	a	b	b	a	a	b	a	a	b	a	a	b	a	a	b	b	b	b	b	a	b	a	b	b	a	b	a	a	b	b	a	b	a	a	b
D5332753-0	b	b	b	b	b	a	a	b	b	b	a	b	b	b	a	b	b	a	a	b	a	a	b	b	a	b	a	a	b	b	b	b	b	a	b	a	b	b	a	b	a	a	a	b	a	b	a	a	b
D4989361-0	a	a	a	a	b	a	a	b	b	a	a	b	b	b	a	b	a	a	b	b	b	a	a	a	b	b	b	b	b	a	b	b	b	b	b	a	b	b	b	a	b	a	a	b	b	a	a	b	a
1148843-3B8.9	a	a	a	a	b	a	a	b	b	a	a	b	b	b	a	b	a	a	b	b	b	a	a	-	b	b	b	b	b	a	b	b	b	b	b	a	b	b	b	a	b	a	a	b	b	a	-	b	a
D4539278-0	a	a	a	a	b	a	a	b	b	a	b	b	b	b	a	b	a	a	b	b	b	a	a	-	b	b	b	b	b	a	b	b	b	b	b	a	b	b	b	a	b	a	a	b	b	a	a	b	a
3022720-3B9.02	a	a	a	a	b	a	a	b	b	a	b	b	b	b	a	b	a	a	b	b	b	a	a	-	b	b	b	b	b	a	b	b	b	b	b	a	b	b	b	a	b	a	a	b	b	a	-	b	a
D3024855-0	a	a	a	a	b	a	a	a	b	a	b	b	b	b	a	b	a	a	b	b	b	a	a	-	b	b	b	b	b	a	b	b	b	b	b	a	b	b	b	a	b	a	a	b	b	a	b	b	a
D4009566	a	a	a	b	b	a	a	a	b	a	b	b	b	b	a	b	a	a	b	b	b	a	a	a	b	b	b	b	b	a	b	b	b	b	b	a	a	b	b	a	b	a	-	b	b	a	-	b	a
D1321267-3B8.42	a	a	a	b	b	a	a	a	b	a	b	b	b	b	a	b	a	a	b	b	b	a	a	-	a	b	-	a	b	a	b	b	b	b	b	a	a	b	b	a	b	a	a	b	b	a	a	b	a
D2277314-3B11.6	a	a	a	b	b	a	a	a	b	a	b	b	b	b	a	b	a	a	b	b	b	a	a	a	a	b	a	a	b	a	b	b	b	b	b	a	a	b	b	a	b	a	a	b	b	a	-	b	a
D4538001-3B12.6	a	a	a	b	b	a	a	a	b	a	b	b	b	b	a	b	a	a	b	b	b	a	a	a	a	b	a	a	b	a	b	b	b	b	b	a	a	b	b	a	b	a	a	b	b	a	a	b	a
D1115388-3B121	a	a	a	b	b	a	a	a	b	a	b	b	b	b	a	b	a	a	b	b	b	a	b	a	a	b	a	a	b	b	b	b	b	b	b	a	b	b	b	a	b	a	a	b	b	a	b	b	a
D1381656-3B11.6	a	a	a	b	b	a	a	a	b	a	b	b	b	b	a	b	a	a	b	b	b	a	b	a	a	b	a	a	b	a	b	b	b	b	b	a	a	b	b	a	b	a	a	b	a	a	-	b	a
D1233878-3B0	a	a	a	b	b	a	a	a	b	a	b	b	b	b	a	b	a	a	b	b	b	a	b	a	a	b	a	a	b	a	b	b	b	b	b	a	a	b	b	a	b	a	a	b	b	a	a	b	a
D4018192-3B12.90	a	a	a	b	b	a	a	a	b	a	b	b	b	b	a	b	a	a	b	b	b	a	b	b	a	b	a	a	b	a	b	b	b	b	b	a	a	b	b	a	b	a	a	b	b	a	a	b	a
D1268635-3B18.30	a	a	a	b	b	a	a	a	b	a	b	b	b	b	a	b	a	a	b	b	b	a	b	b	a	b	a	a	b	a	b	b	b	b	b	a	a	b	b	a	b	a	a	b	b	a	b	b	a
D7347227-0	a	a	a	b	b	a	a	a	b	a	b	b	b	b	a	b	a	a	b	b	b	a	b	b	a	b	a	a	b	a	b	b	b	b	b	a	a	b	b	a	b	a	a	b	b	a	b	b	a
D1098883-3B22.8	a	a	a	b	b	a	a	a	b	a	b	b	b	b	a	b	b	a	b	b	b	a	b	b	a	b	a	a	b	a	b	b	b	b	b	a	a	b	b	a	b	a	a	b	b	a	-	b	a
D4396730-1A1310	a	a	a	b	b	a	a	a	b	a	b	b	b	b	a	b	a	a	b	b	b	a	b	a	a	b	a	a	b	a	b	b	b	b	b	a	a	b	b	a	b	a	a	b	b	a	a	b	a
D4543419-0	a	a	a	b	b	a	a	a	b	a	b	b	b	b	a	b	a	a	b	b	b	a	b	b	a	b	a	a	b	a	b	b	b	b	b	a	a	b	b	a	b	a	a	b	b	a	-	b	a
D4398340-0	a	a	a	b	b	a	a	a	b	a	b	b	b	b	a	b	a	a	b	b	b	a	b	-	a	b	a	a	b	a	b	b	b	b	b	a	a	b	b	a	b	a	a	b	b	a	a	b	a
D5971467	a	a	a	b	b	a	a	a	b	a	b	b	b	b	a	b	a	a	b	b	b	a	b	-	a	b	a	a	b	a	b	b	b	b	b	a	a	b	b	a	b	a	a	b	b	a	a	b	a
D1242819	a	a	a	b	b	a	a	a	b	a	b	b	b	b	a	b	a	a	b	b	b	a	b	-	a	b	a	a	b	a	b	b	b	b	b	a	a	b	b	a	b	a	a	b	b	a	a	b	a
D1370361-3B18.6	a	a	a	b	b	a	a	a	b	a	b	b	b	b	a	b	a	a	b	b	b	a	b	a	a	b	a	a	b	a	b	b	b	b	b	a	a	b	b	a	b	a	a	b	b	a	a	a	a
D3948020-0	a	a	a	b	b	a	a	a	b	a	b	b	b	b	a	b	a	a	b	b	b	a	b	b	a	b	a	a	b	a	b	a	b	b	b	a	a	b	a	a	b	a	a	b	b	a	a	a	a
D3953479-3B17.8	a	a	a	b	b	a	a	a	b	a	b	b	b	b	a	b	a	a	b	b	b	b	b	-	a	b	a	a	b	a	b	b	b	b	b	a	a	b	b	a	b	a	a	b	b	a	a	a	a
D6039308-0	a	a	a	b	b	a	a	a	b	a	b	b	b	b	a	b	a	a	b	b	b	a	b	b	a	b	a	a	b	a	b	b	b	b	b	a	a	b	b	a	a	a	a	b	b	a	a	a	a
D4397846-3B17.6	a	b	a	b	b	a	a	a	b	a	b	b	b	b	a	b	a	a	b	b	b	a	b	-	a	b	a	a	b	a	b	b	b	b	b	a	a	b	b	a	b	a	a	b	b	a	a	a	a
D6030359-0	a	b	a	b	b	a	a	a	b	a	b	b	a	b	a	b	a	a	b	b	b	a	b	-	a	b	a	a	b	a	b	b	b	b	b	a	a	b	b	a	b	a	a	b	b	a	a	a	a
D995209-3B17.20	a	b	a	b	b	a	a	a	b	a	b	b	b	b	a	b	a	a	b	b	b	a	b	b	a	b	a	a	b	a	b	b	b	b	b	a	a	b	b	a	b	a	a	b	b	a	a	a	a
D3385528-3B17.9	a	b	b	b	b	a	a	a	b	a	b	b	b	b	a	b	a	a	b	b	b	a	b	a	a	b	a	a	b	a	b	b	b	b	b	a	a	b	b	a	b	a	a	b	b	a	a	a	a
D5325140-0	a	b	a	b	b	a	a	a	b	a	b	b	b	b	a	b	a	a	b	b	b	a	b	-	a	b	a	a	b	a	b	b	b	b	b	a	a	b	b	b	b	a	a	b	b	a	a	-	-
D3940197-3B17.4	a	b	a	b	b	a	a	a	b	a	b	b	b	b	a	b	a	a	b	b	b	a	b	a	a	b	a	a	b	a	b	b	b	b	b	a	a	b	b	a	b	a	a	b	b	a	a	a	a
D7343350	a	a	a	b	b	a	a	a	b	a	b	b	b	b	a	b	a	a	b	b	b	a	b	a	a	b	a	a	b	a	b	b	b	b	b	a	a	b	b	a	b	a	a	b	b	a	a	a	a
D7335893-0	a	b	a	b	b	a	a	a	b	a	b	b	b	b	b	b	a	b	b	b	b	a	b	-	a	b	a	a	b	a	b	b	b	b	b	a	a	b	b	a	b	a	a	b	b	a	a	a	a
D1398860	a	b	a	b	b	a	a	a	b	a	b	b	b	b	a	b	a	a	b	b	b	a	b	a	a	b	a	a	b	a	b	b	b	b	b	a	a	b	b	a	b	a	a	b	b	a	a	a	a
D3532916	a	b	a	b	b	a	a	a	b	a	b	b	b	b	a	b	a	a	b	b	b	a	b	b	a	b	a	a	b	b	b	b	b	b	b	b	a	b	b	b	b	b	b	b	b	b	b	b	b
3028574-3B19.1	a	b	a	b	b	a	b	a	b	b	b	b	b	b	a	b	a	a	b	b	b	a	b	a	a	b	a	a	b	a	b	b	b	b	b	a	a	b	b	a	b	b	a	b	b	a	a	a	a
D3939276-0	a	b	a	b	b	a	b	a	b	b	b	b	b	b	b	b	a	b	b	b	b	a	b	a	a	b	a	a	b	a	b	b	b	b	b	a	a	b	b	a	b	b	a	b	b	a	a	a	a
D1348723-3B23.2	a	b	a	b	b	a	b	a	b	b	b	b	b	b	b	b	a	b	b	b	b	a	b	a	a	b	a	a	b	a	b	b	b	b	b	a	a	b	b	a	b	b	a	b	b	a	a	a	a
4543572-3B21.8	a	b	a	b	b	a	b	a	b	b	b	b	b	b	b	b	a	b	b	b	b	a	b	a	a	b	a	a	b	a	b	b	b	b	b	a	a	b	b	a	b	b	a	b	b	a	a	a	a
D1123637-3B22.4	a	b	a	b	b	a	b	a	b	b	b	b	b	b	b	b	a	b	b	b	b	a	b	a	a	b	a	a	b	a	b	b	b	b	b	a	a	b	b	a	b	b	a	b	b	a	a	a	a
1091357-3B23.6	a	b	a	b	b	a	b	a	b	b	b	b	b	b	b	b	a	b	b	b	b	a	b	a	a	b	a	a	b	b	b	b	b	b	b	a	a	b	b	a	b	b	a	b	b	a	a	a	a
D1137761-3B20.6	a	b	a	b	b	a	b	a	b	b	b	b	b	b	b	b	a	b	b	b	b	a	b	a	a	b	a	a	b	a	b	b	b	b	b	a	a	b	b	a	b	b	a	b	b	-	a	a	a
D1128851-3B24.90	a	b	a	b	b	a	b	a	b	b	b	b	b	b	b	b	a	b	b	b	b	a	b	a	a	b	a	a	b	b	b	b	b	b	b	a	a	b	b	a	b	b	b	b	b	a	a	a	a
D3944818-3B21.6	a	b	a	b	b	a	b	a	b	b	b	b	b	b	b	b	b	b	b	b	b	a	b	a	a	b	a	a	b	b	b	b	b	b	b	a	a	b	b	a	b	b	b	b	b	a	a	a	a
D6031043-3B28.70	a	b	a	b	b	b	b	a	b	b	b	b	b	b	b	b	b	b	b	b	b	a	b	a	a	b	a	a	b	b	b	b	b	b	b	a	a	b	b	a	b	b	b	b	b	a	a	b	a
D4538710	a	b	a	b	b	b	b	a	b	b	b	b	b	b	b	b	b	b	b	b	b	a	b	a	a	b	a	a	b	b	b	b	b	b	b	a	a	b	b	a	b	b	b	b	b	a	a	a	a
D4009824-0	a	b	a	b	b	b	b	a	b	b	b	b	b	b	b	b	b	b	b	b	b	a	b	b	a	b	a	a	b	b	b	b	b	b	b	a	a	b	b	a	b	-	b	b	b	a	a	a	a
D1228627-3B29.90	a	b	a	b	b	b	b	a	b	b	b	b	b	b	b	b	b	b	b	b	b	a	b	-	a	b	a	a	b	b	b	b	b	b	b	a	a	b	b	b	b	b	b	b	b	a	a	a	a
D3946649-3B26.7	a	b	a	b	b	b	b	a	b	b	b	b	b	b	b	b	b	b	b	b	b	a	b	a	a	b	a	a	b	b	b	b	b	b	b	a	a	b	b	a	b	b	b	b	b	a	a	a	a
D3533105-3B300	a	b	a	b	b	b	b	a	b	b	b	b	b	b	b	b	b	b	b	b	b	a	b	b	a	b	a	a	b	b	b	b	b	b	b	a	a	b	b	a	b	b	b	b	b	a	a	a	a
D3064384-3B30.5	a	b	a	b	b	b	b	a	b	b	b	b	b	b	b	b	b	b	b	b	b	a	b	a	a	b	a	a	b	b	b	b	b	b	b	a	a	b	b	a	b	b	b	b	b	a	a	a	a
D985577-3B30.50	a	b	a	b	b	b	b	a	b	b	b	b	b	b	b	b	b	b	b	b	b	a	b	a	a	b	a	a	b	b	b	b	b	b	b	a	a	b	b	a	b	b	b	b	b	a	a	a	a
D1120547-2B43.80	a	b	a	b	b	b	b	a	b	b	b	b	b	b	b	b	b	b	b	b	b	a	b	a	a	b	a	a	b	b	b	b	b	b	b	a	a	b	b	a	b	b	b	b	b	a	a	a	a
D1080574-3B300	a	b	a	b	b	b	b	a	b	b	b	b	b	b	b	b	b	b	b	b	b	a	b	a	a	b	a	a	b	b	b	b	b	b	b	a	a	b	b	a	b	b	b	b	b	a	a	a	a
D1230304-3B32.80	a	b	a	b	b	b	b	a	b	b	b	b	b	b	b	b	b	b	b	b	b	a	b	a	a	b	a	a	b	b	b	b	b	b	b	a	a	b	b	a	b	b	b	b	b	a	a	a	a
D4407876-3B29.6	a	b	a	b	b	b	b	a	b	b	b	b	b	b	b	b	b	b	b	b	b	a	b	b	a	b	a	a	b	b	b	b	b	b	b	a	a	b	b	a	a	a	b	b	b	a	a	a	a
D1114715-3B32.6	a	b	a	b	b	b	b	a	b	b	b	b	b	b	b	b	b	b	b	b	b	a	b	b	a	b	a	a	b	b	b	b	b	b	b	a	a	b	b	a	b	b	b	b	b	a	a	a	a
3029174-3B35.5	a	b	a	b	b	b	b	a	a	b	b	b	b	b	b	b	b	b	b	b	b	a	b	-	a	b	a	a	b	b	b	b	b	b	b	a	a	b	b	a	b	b	b	b	b	a	a	a	a
D1072501	b	b	a	b	b	b	b	a	a	b	b	b	b	b	b	b	b	b	b	b	b	b	b	-	a	b	a	a	b	b	b	b	b	b	b	a	a	b	b	a	b	b	b	b	b	a	a	a	a
D4406169-3B410	a	b	a	b	b	b	b	a	a	b	b	b	b	b	b	b	b	b	b	b	b	b	b	b	a	b	a	a	b	b	b	b	b	b	b	a	a	b	b	a	b	b	b	b	b	b	a	a	a
D4009944-1B167	a	b	a	b	b	b	b	a	a	b	b	b	b	b	b	b	b	b	b	b	b	b	b	a	a	b	a	a	b	b	b	b	b	b	b	a	a	b	b	a	b	b	b	b	b	b	a	a	a
D3384739-3B52.6	a	b	a	b	b	b	b	a	a	b	b	b	b	b	b	b	b	b	b	b	b	b	b	a	a	b	a	a	b	b	b	b	b	b	b	a	a	b	b	a	b	b	b	b	b	b	a	a	a
D1112757-3B49.2	a	b	a	b	b	b	b	a	a	b	b	b	b	b	b	b	b	b	b	b	b	b	b	a	a	b	a	a	b	b	b	b	b	b	b	a	a	b	b	a	b	b	b	b	b	b	a	a	a
D5411500-7A8.730	a	b	a	b	b	b	b	a	a	b	b	b	b	b	b	b	b	b	b	b	b	b	b	a	a	b	a	a	b	b	b	b	b	b	b	a	a	b	b	a	b	b	b	b	b	b	a	a	a
D4395934-3B54.8	a	b	a	b	b	b	b	a	a	b	b	b	b	b	a	b	b	a	b	b	b	b	b	a	a	b	a	b	b	b	b	b	b	b	b	a	a	b	b	a	b	b	b	b	b	b	a	a	a
D1284349-3B49.2	a	b	a	b	b	b	b	a	a	b	b	b	b	b	a	b	b	a	b	b	b	b	b	-	a	b	a	a	b	b	b	b	b	b	b	a	a	b	b	a	b	b	b	b	b	b	a	a	a
D1767143-3B52.6	a	b	a	b	b	b	b	a	a	b	b	b	b	b	a	b	b	a	b	b	b	b	b	a	a	b	a	a	b	b	b	b	b	b	b	a	a	a	b	a	b	b	b	b	b	b	a	a	a
D4989537-3B52.6	a	b	b	b	b	b	b	a	a	b	b	b	b	b	a	b	b	a	b	b	b	b	b	-	a	b	a	a	b	b	b	b	b	b	b	a	a	a	b	a	b	b	b	b	b	b	a	a	a
D4990435-3B53.2	a	b	b	b	b	b	b	a	a	b	b	b	b	b	a	b	b	a	b	b	b	b	b	a	a	b	a	a	b	b	b	b	b	b	b	a	a	a	b	a	b	b	b	b	b	b	a	a	a
D3934273-3B52.6	a	b	b	b	b	b	b	a	a	b	b	b	b	b	a	b	b	a	b	b	b	b	b	a	a	b	a	a	b	b	b	b	b	b	b	a	a	a	b	a	b	b	b	b	b	b	a	a	a
D1864858-3B53.3	a	b	b	b	b	b	b	a	a	b	b	b	b	b	a	b	b	a	b	b	b	b	b	a	a	b	a	b	b	b	b	b	b	b	b	a	a	a	b	a	b	b	b	b	b	b	a	a	a
D1366127-3B53.7	b	b	b	b	b	b	b	a	a	b	b	b	b	b	a	b	b	a	b	b	b	b	b	b	a	b	a	a	b	b	b	b	b	b	b	a	a	a	b	a	b	b	b	b	b	b	a	a	a
D1217718	a	b	b	b	b	b	b	a	a	b	b	b	b	b	a	b	b	a	b	b	b	a	b	-	a	b	a	a	b	b	b	b	b	b	b	a	a	a	b	a	b	b	b	b	b	b	a	a	a
D4396235-3B52.6	a	b	b	b	b	b	b	a	a	b	b	b	b	b	a	b	b	a	b	b	b	b	b	a	a	b	a	a	b	b	b	b	b	b	b	a	b	a	b	a	b	b	b	b	b	b	a	a	a
D4540074-3B52.6	a	b	b	b	b	b	b	a	a	b	b	b	b	b	a	b	b	a	b	b	b	b	b	a	a	b	a	a	b	b	b	b	b	b	b	a	a	a	b	a	b	b	b	b	b	b	a	a	a
D4989622-0	a	b	b	b	b	b	b	a	a	b	b	b	b	b	a	b	b	a	b	b	b	b	b	b	a	b	a	a	b	b	b	b	b	b	b	a	a	a	b	a	b	b	b	b	b	b	a	a	a
D1229755-3B53.6	b	b	b	b	b	b	b	a	a	b	b	b	b	b	a	b	b	a	b	b	b	b	b	-	a	b	a	a	b	b	b	b	b	b	b	a	a	a	b	a	b	b	b	b	b	b	a	a	a
996888-3B54.7	a	b	b	a	b	b	b	a	a	b	b	b	b	b	a	b	b	a	b	b	b	b	b	-	a	b	a	a	b	b	b	b	b	b	b	a	a	a	b	a	b	b	b	b	b	b	a	a	a
D7326164-0	a	b	b	b	b	b	b	a	a	b	b	b	b	b	a	b	b	a	b	b	b	b	b	b	a	b	a	a	a	b	b	a	b	b	b	a	a	a	b	a	b	b	b	b	b	b	a	a	a
3022270-3B53.2	a	b	b	a	b	b	b	a	a	b	b	b	b	b	a	b	b	a	b	b	b	b	b	-	a	b	a	a	b	b	b	b	b	b	b	a	a	a	b	a	b	b	b	b	b	b	a	a	a
D1138461-3B57.9	a	b	b	a	b	b	b	a	a	b	b	b	b	b	b	b	b	b	b	b	b	b	b	a	a	b	a	a	b	b	b	b	b	b	b	a	a	a	b	a	b	b	b	b	b	b	a	-	-
D1270820	a	b	a	a	b	b	b	a	a	b	b	b	b	b	b	b	b	b	b	b	b	b	b	a	a	b	a	a	b	b	b	b	a	b	b	a	a	a	b	a	b	b	b	b	b	b	a	a	a
D1069923-3B60.5	a	b	a	a	b	b	b	a	a	b	b	b	b	b	b	b	b	b	b	b	b	b	b	a	a	b	a	a	b	b	b	b	a	b	b	a	a	a	b	a	b	b	b	b	b	b	a	a	a
D5324184-0	a	a	b	a	b	b	b	a	a	b	b	b	b	b	b	b	b	b	b	b	b	b	b	a	a	b	a	a	b	b	b	b	b	b	b	a	a	a	b	a	b	b	b	b	b	b	a	a	a
D1013551-0	b	b	a	a	b	a	b	a	a	b	b	b	b	b	b	b	b	b	b	b	b	b	b	a	a	b	a	a	b	b	b	b	a	b	b	a	a	a	b	a	b	b	b	b	b	b	b	a	a
D1265553-3B60.8	b	b	a	a	b	a	b	a	a	b	b	b	b	b	b	b	b	b	b	b	b	b	b	-	a	b	a	b	b	b	b	b	a	b	b	a	a	a	b	a	b	b	b	b	b	b	a	a	a
D4395171	b	b	b	b	b	b	b	b	b	b	b	b	b	b	-	b	b	b	b	b	b	b	b	-	-	b	b	a	b	b	b	b	b	b	b	a	a	a	b	a	b	b	b	b	b	b	a	b	a
D3945630	b	b	a	a	a	a	b	a	a	b	b	a	a	b	b	b	b	b	b	a	b	b	b	b	a	b	a	a	b	b	b	b	a	b	b	b	a	a	b	a	b	b	b	b	b	b	-	a	a
D1222601-3B65	b	b	a	a	a	a	b	a	a	b	b	a	a	b	b	b	b	b	b	a	b	b	b	b	a	b	a	a	b	b	b	b	a	b	b	b	a	a	b	a	b	b	b	b	b	b	-	a	a
D3533183-3B65.3	b	b	a	a	a	a	b	a	a	b	b	a	a	b	b	b	b	b	b	a	b	b	b	b	a	b	a	a	b	b	b	b	a	b	a	b	a	a	b	a	b	b	b	b	b	b	b	a	a
D1127513-0	b	b	a	a	a	a	b	a	a	b	b	a	a	b	b	b	b	b	a	a	a	b	b	b	a	b	a	a	b	b	b	b	a	b	b	b	a	a	b	a	b	b	b	b	b	b	-	a	a
D5568150-0	b	b	a	a	a	a	b	a	a	b	b	a	a	b	b	b	b	b	a	a	a	b	b	b	a	b	a	a	b	b	b	b	a	b	b	b	a	a	b	a	b	b	b	b	b	b	-	a	a
D1721571-3B69.3	b	b	a	a	a	a	b	a	a	b	b	a	a	b	b	a	b	b	a	a	a	b	b	b	a	a	a	a	b	b	b	b	a	b	b	b	a	a	b	a	b	b	b	b	b	b	a	a	a
5969928-3B68.6-0	b	b	a	a	a	a	b	a	a	b	b	a	a	b	b	a	b	b	a	a	a	b	b	b	a	a	a	a	b	b	b	b	a	b	b	b	a	a	b	a	b	b	b	b	b	b	-	a	a
1084457-3B70.1	b	b	a	a	a	a	a	a	b	b	b	a	a	b	b	a	b	b	a	a	a	b	b	b	a	a	a	a	b	b	b	b	a	b	b	b	a	a	b	a	b	b	b	b	b	b	-	a	a
D3533045	b	b	a	a	a	a	a	a	b	b	b	a	a	b	b	a	b	b	a	a	a	b	b	b	a	a	a	a	b	b	b	b	a	b	b	b	a	a	b	a	b	a	b	b	b	b	b	a	a
1037234-3B73.1	b	b	a	a	a	a	a	a	b	b	b	a	a	b	b	a	b	b	a	a	a	b	b	b	a	a	a	a	b	b	b	b	a	b	b	b	a	a	b	a	b	a	b	b	b	b	a	a	a
D5410702-3B82.6	b	b	a	a	a	a	a	a	b	b	b	a	a	b	b	a	b	b	a	a	a	b	b	b	a	a	a	a	b	a	b	b	a	a	b	b	a	a	b	a	b	a	b	b	b	b	-	-	a
D1082237-3B78.4	b	b	a	a	a	a	a	a	b	b	b	a	a	b	b	a	b	b	a	a	a	b	b	b	a	a	a	a	b	a	b	b	a	a	b	b	a	a	b	a	b	a	b	b	b	b	b	a	a
D4544317-3B84.5	b	b	a	a	a	a	a	a	b	b	b	a	a	b	b	a	b	b	a	a	a	b	b	b	a	a	a	a	b	a	b	b	a	a	b	b	a	a	b	a	b	a	b	b	b	b	b	a	a
D5332851-0	b	b	a	a	a	a	a	a	b	b	b	a	a	b	b	a	b	b	a	a	a	b	b	b	a	a	a	a	b	a	b	b	a	a	b	b	a	a	b	a	b	a	b	b	b	b	a	a	a
D4540025-0	b	b	a	a	a	a	a	a	b	b	b	a	a	b	b	a	b	b	a	a	a	b	b	b	a	a	a	a	b	a	b	b	a	a	b	b	a	a	b	a	b	a	b	b	b	b	a	a	a
D4539291-3B86.10	b	b	a	a	a	a	a	a	b	b	b	a	a	b	b	a	b	b	a	a	a	b	b	b	a	a	a	a	b	a	b	b	a	a	b	b	a	a	b	a	b	a	b	b	b	b	a	a	a
D2259442-3B132	b	b	a	a	a	a	a	a	b	b	b	a	a	b	b	a	b	b	a	a	a	b	b	b	a	a	a	a	b	a	b	b	a	a	b	b	a	a	b	a	b	a	b	b	b	b	-	a	a
D3026499	b	b	a	a	a	a	a	a	b	b	b	a	a	b	b	a	b	b	a	a	a	b	b	b	a	a	a	a	b	a	b	b	a	a	b	b	a	a	b	a	b	a	b	b	b	b	a	a	a
1118752-3B88.1	b	b	a	a	a	a	a	a	b	b	b	a	a	b	b	a	b	b	a	a	a	b	b	b	a	a	a	a	b	a	b	b	a	a	b	b	a	a	b	a	b	a	-	b	b	b	-	a	a
D7488548-3B82.50	b	b	a	a	a	a	a	a	b	b	b	a	a	b	b	a	b	b	a	b	a	b	b	b	a	a	a	a	b	a	b	b	a	a	b	b	a	a	b	a	b	a	b	b	b	b	-	a	a
D4537837-0	b	a	a	a	a	a	a	a	b	b	b	a	a	b	b	a	b	b	a	a	a	b	b	b	a	a	a	a	b	a	b	b	a	a	b	b	a	a	a	a	b	a	b	b	b	-	b	a	a
1145590-3B91	b	a	a	a	a	a	a	a	b	b	b	a	a	b	b	a	b	b	a	a	a	b	b	b	a	a	a	a	b	a	b	b	a	a	b	b	a	a	a	a	b	a	b	b	b	b	-	a	a
D1105082	b	a	a	a	a	a	a	a	b	b	b	a	a	b	b	a	b	b	a	a	a	b	b	b	a	a	a	a	b	a	b	b	a	a	b	b	a	a	a	a	b	a	b	b	b	b	b	a	a
D3533907	b	a	a	a	a	a	a	a	b	b	b	a	a	b	b	a	b	b	a	a	a	b	b	b	a	a	a	a	b	a	b	b	a	a	b	b	a	a	a	a	b	a	b	b	b	b	-	a	a
D5332958	b	a	a	a	a	a	a	a	b	b	b	a	a	b	b	a	b	b	a	a	a	b	b	b	a	a	a	a	b	a	b	b	a	a	b	b	a	a	a	a	b	a	b	b	b	b	b	a	a
D5568023-3B92.70	b	a	a	a	a	a	a	a	b	b	b	a	a	b	b	a	b	b	a	a	a	b	b	b	a	a	a	a	b	a	b	b	a	a	b	b	a	a	a	a	b	a	b	b	b	b	a	a	a
D5967780	b	a	a	b	a	a	a	a	b	b	b	a	a	b	b	a	b	b	a	a	a	b	b	b	a	a	a	a	b	a	b	b	a	a	b	b	a	a	a	a	b	a	b	b	b	b	-	a	-
D4003478	b	a	a	a	a	a	a	a	b	b	b	a	a	b	b	a	b	b	a	a	a	b	b	b	a	a	a	a	b	a	b	b	a	a	b	b	a	a	a	a	b	a	b	b	b	b	-	-	a
D1132045-6A46.7	b	a	a	a	a	a	a	b	b	b	b	a	a	b	b	a	b	b	b	a	b	b	b	b	a	a	a	a	a	a	a	b	a	a	b	b	a	a	a	a	b	a	b	a	b	b	a	a	a
D1067475-3B96.6	b	a	a	b	a	a	a	b	b	b	b	a	a	b	b	a	a	b	b	a	b	b	b	b	a	a	a	a	a	a	a	b	a	a	b	b	a	a	a	a	b	a	b	a	b	b	-	a	a
1130481-3B98.8	b	a	a	b	a	a	a	b	b	b	b	a	a	b	b	a	a	b	b	a	b	b	b	b	a	a	a	a	a	a	a	b	b	a	b	b	a	a	a	a	b	a	b	a	b	b	-	a	a
D1077738-3B103	b	a	a	b	a	a	a	b	b	b	b	a	a	b	b	a	a	b	b	a	b	b	b	b	a	a	a	a	a	a	a	b	b	a	b	b	a	a	a	a	b	a	b	a	b	b	a	a	a
D4396277-3B105	b	a	a	b	a	a	a	b	b	b	b	a	a	b	b	a	a	b	b	a	b	b	b	b	a	a	a	a	a	a	a	b	b	a	b	b	a	a	a	a	-	a	b	a	b	b	b	a	a
2263560-3B111	b	a	a	b	a	a	a	b	b	b	b	a	a	b	b	a	a	b	b	a	b	b	b	b	a	a	a	a	a	b	a	b	b	a	b	a	a	a	a	a	b	a	b	a	b	b	a	a	a
D4536844-3B96.5	b	a	a	b	b	a	a	b	b	b	b	a	a	b	b	a	a	b	b	b	b	b	b	b	a	a	a	a	a	b	a	b	b	a	b	a	a	a	a	a	b	a	b	a	b	b	a	a	a
D1718514-3B116	b	a	a	b	b	a	a	b	b	b	b	a	a	b	b	a	a	b	b	b	b	b	b	b	a	a	a	a	a	b	a	b	b	a	b	a	a	a	a	a	b	a	b	a	b	b	a	a	a
D1100196-3B1170	b	a	a	b	b	a	a	b	b	b	b	a	a	b	a	a	a	a	b	b	b	b	b	b	a	a	a	a	a	b	a	b	b	a	b	a	a	a	a	a	b	a	b	a	b	b	a	a	a
D3942570-2B81.7	b	a	a	b	b	a	a	b	b	b	b	a	a	b	a	a	a	a	b	b	b	b	b	b	a	a	a	a	a	b	a	b	b	a	b	a	a	a	a	a	b	a	b	a	b	b	a	a	a
D1043836-3B117	b	a	a	b	b	a	a	b	b	b	b	a	a	b	a	a	a	a	b	b	b	b	b	b	a	a	a	a	a	b	a	b	b	a	b	a	a	a	a	a	b	a	b	a	b	b	a	a	a
D1666203	b	a	a	b	b	a	a	b	b	b	b	a	a	b	a	a	a	a	b	b	b	b	b	b	a	a	a	a	a	b	a	b	b	a	b	a	a	a	a	a	b	a	b	a	b	b	a	a	a
D7488207	b	a	a	b	b	a	a	b	b	b	b	a	a	b	a	a	a	a	b	b	b	b	b	a	a	a	b	a	a	b	a	b	b	a	b	a	a	a	a	-	b	a	b	a	b	b	a	a	a
D4411597-0	b	a	a	b	b	a	a	b	b	b	b	a	a	b	a	a	a	a	b	b	b	b	a	-	a	a	a	a	a	b	a	b	b	a	b	a	a	a	b	a	b	a	b	a	b	b	a	a	a
D1127889-3B118	b	a	a	b	b	a	a	b	b	b	b	a	a	b	a	a	a	a	a	b	a	b	b	b	a	a	a	a	a	b	a	a	b	a	b	a	a	a	a	a	a	a	b	a	a	b	a	a	a
D4439937-3B130	b	a	a	b	b	a	a	b	b	b	b	a	a	b	a	a	a	a	a	b	a	a	b	b	a	a	a	a	a	b	a	b	b	a	b	b	a	a	b	a	a	a	-	a	a	b	-	a	a
D3384676-3B130	b	a	a	b	b	a	a	b	b	b	b	a	a	b	a	a	a	a	a	b	a	b	b	b	a	a	a	a	a	b	a	b	b	a	b	b	a	a	b	a	a	a	b	a	a	b	a	a	a
D4539902-3B1320	b	b	a	b	b	a	a	b	b	b	b	a	a	b	a	a	a	a	a	b	a	b	b	b	a	a	a	a	a	b	a	b	b	a	b	b	a	a	b	a	a	a	b	a	a	b	-	a	a
D1208279-3B1460	b	b	a	b	b	a	a	b	b	b	b	a	a	b	a	a	a	a	a	b	a	b	b	b	a	a	a	a	a	b	a	b	b	a	b	b	a	a	b	a	a	a	b	a	a	b	b	a	a
D1166767-1A129	b	b	a	b	b	a	a	b	b	b	b	a	a	b	a	a	a	a	a	b	a	b	b	a	a	a	a	a	a	b	a	b	b	a	b	b	a	a	b	a	a	a	b	a	a	b	-	a	a
D1028870-3B151	b	b	a	b	b	a	a	b	b	b	b	a	a	b	a	a	a	a	a	b	a	b	b	b	a	a	a	a	a	b	a	b	b	a	b	b	a	a	b	a	a	a	b	a	a	b	b	a	a
D5567300-0	b	b	a	b	b	a	a	b	b	b	b	a	a	b	a	a	a	a	a	b	a	b	b	b	a	a	a	a	a	b	a	b	b	a	b	b	a	a	b	a	a	a	b	a	a	b	b	a	a
D3953800-3B1510	b	b	a	b	b	a	a	b	b	b	b	a	a	b	a	a	a	a	a	b	a	b	b	b	a	a	a	a	a	b	a	b	b	a	b	b	a	a	b	a	a	a	b	a	a	b	-	a	a
D3938820-7A110	b	b	a	b	b	a	a	b	b	b	b	a	a	b	a	a	a	a	a	b	a	b	b	b	a	a	a	a	a	b	a	b	b	a	b	b	a	a	b	a	a	a	b	a	a	b	b	a	a
D3942378-3B1570	b	b	a	b	b	a	a	b	b	b	b	a	a	b	a	a	a	a	a	b	a	b	b	b	a	a	a	a	a	b	a	b	b	b	b	b	a	a	b	a	a	a	b	a	a	b	-	a	a
D4008342	b	b	a	b	b	a	a	b	b	b	b	a	a	b	a	a	a	a	a	b	a	b	b	b	a	a	a	a	a	b	a	b	b	b	b	b	a	a	b	a	a	a	b	a	a	b	-	a	a
D1252928-3B157	b	b	a	b	b	a	a	b	b	b	b	a	a	b	a	a	a	a	a	b	a	b	b	b	a	a	a	a	a	b	a	b	b	b	b	b	a	a	b	a	a	a	b	a	a	b	-	a	b
D4542799-0	b	b	a	b	b	a	a	b	b	b	b	a	a	b	a	a	a	a	a	b	a	b	b	b	a	a	a	a	a	b	a	b	b	b	b	b	a	a	b	a	-	a	b	a	a	b	a	a	b
D1139451-3B1550	b	b	a	b	b	a	a	b	b	b	b	a	a	b	a	a	a	a	a	b	a	b	b	b	a	a	a	a	a	b	a	b	b	a	b	b	a	a	b	a	a	a	b	a	a	b	-	a	a
D1161423-3B1610	b	b	a	a	b	a	a	b	b	b	b	a	a	b	a	a	a	a	a	b	a	b	a	b	a	a	a	a	a	b	a	a	b	b	b	a	a	a	b	a	a	a	b	a	a	b	a	a	a
D3943606	b	a	a	b	b	a	a	b	b	b	b	a	a	b	a	a	a	a	a	b	a	b	b	b	a	a	a	a	a	b	a	b	b	a	b	b	a	a	b	a	a	a	b	a	a	b	-	a	a
D4536144-0	b	b	a	b	b	a	a	b	b	b	b	a	a	b	b	a	-	b	a	b	a	b	b	b	a	a	b	a	a	b	a	b	b	b	b	b	a	a	b	a	a	b	b	a	a	b	-	a	b
D1120408-3B159	b	b	a	b	b	a	a	b	b	b	b	a	a	b	a	a	a	a	a	b	a	b	b	b	a	a	a	a	a	b	a	b	b	b	b	b	a	a	b	a	a	a	b	a	a	b	b	a	b
D4538012-0	b	b	a	a	b	a	a	a	a	b	b	a	a	b	a	a	a	a	a	b	a	a	b	-	a	a	a	a	a	b	a	b	-	a	a	a	a	a	b	a	a	a	b	a	a	b	a	a	a
D5997838-0	a	a	a	a	-	-	a	a	a	a	a	a	a	a	a	a	a	a	-	a	b	a	a	a	a	a	a	-	a	a	a	b	b	a	b	a	b	a	b	b	b	b	a	a	b	b	a	a	a
D1237323-3D30.1	b	b	a	a	b	a	b	b	a	b	a	b	b	b	a	a	a	a	a	b	a	b	a	-	b	a	b	-	a	b	a	a	a	a	a	a	a	b	a	a	a	a	b	a	a	a	a	b	b
D3940061-3D6.79	a	b	b	a	b	b	a	a	b	a	a	b	b	a	b	a	b	b	b	b	b	a	a	a	b	a	b	b	a	a	a	b	b	a	b	a	b	a	b	b	b	b	a	a	b	b	a	a	a
2254505-3D11.1	a	b	b	a	b	b	a	a	b	a	a	b	b	a	b	a	b	b	b	b	b	a	b	a	b	a	b	b	a	a	a	b	b	a	b	a	b	a	b	b	b	b	a	a	b	b	a	a	a
D6007813-0	a	b	b	a	b	b	a	a	b	a	a	b	b	a	b	a	b	b	b	b	b	a	a	a	b	a	b	b	a	a	a	b	b	a	b	a	b	a	b	b	b	-	a	a	-	b	a	a	a
D7353493-0	a	b	b	a	b	b	a	a	b	a	a	b	b	a	b	a	b	b	b	b	b	a	a	a	b	a	b	b	a	a	a	b	b	a	b	a	a	a	b	b	b	b	a	a	b	b	a	a	a
D3958091-2B93.1	a	b	b	a	b	b	a	a	b	a	a	b	b	a	b	a	b	b	b	b	b	a	a	a	b	a	b	b	a	a	a	b	b	a	b	a	b	a	b	b	b	b	a	a	b	b	a	a	a
D5411028-0	a	b	b	a	b	b	a	a	b	a	a	b	b	a	b	a	b	b	b	b	b	a	a	a	b	a	b	b	a	a	a	b	b	a	b	a	-	a	b	b	b	-	a	a	-	b	a	a	a
D1203598-3D6.11	a	b	b	a	b	b	a	a	b	a	a	b	b	a	b	a	b	b	b	b	b	a	a	a	b	a	b	b	a	a	a	b	b	a	b	a	b	a	b	b	b	b	a	a	b	b	a	a	a
D1117393-3D4.2	a	b	b	a	b	b	a	a	b	a	a	b	b	a	b	a	b	b	b	b	b	a	a	a	b	a	b	b	a	a	a	b	b	a	b	a	b	a	b	b	b	b	a	a	b	b	a	a	a
D2245483-3D5.84	a	b	b	a	b	b	a	a	b	a	a	b	b	a	b	a	b	b	b	b	b	a	a	a	b	a	b	b	a	a	a	b	b	a	b	a	b	-	b	b	b	b	a	-	b	b	a	a	a
D2242854-3D4.35	a	b	b	a	b	b	a	a	b	a	a	b	b	a	b	a	b	b	b	b	b	a	a	a	b	a	b	b	a	a	a	b	b	a	b	a	b	a	b	b	b	b	a	a	b	b	a	a	a
D1153272-3D5.64	a	b	b	a	b	b	a	a	b	a	a	b	b	a	b	a	b	b	b	b	b	a	a	a	b	a	b	b	a	a	a	b	b	a	b	b	b	a	b	b	b	b	a	a	b	b	a	a	a
D5410914-0	a	b	b	a	b	b	a	a	b	a	a	b	b	a	b	a	b	b	b	b	b	a	a	a	b	a	b	b	a	a	a	b	b	a	b	a	b	a	b	b	b	b	a	a	b	b	a	-	a
3023494-3D4.01-0	a	b	b	a	b	b	a	a	b	a	a	b	b	a	b	a	b	b	b	b	b	a	a	a	b	a	b	b	a	a	a	b	b	a	b	a	b	a	b	b	b	b	a	a	b	b	a	a	a
D3023568-3D6.92	a	b	b	a	b	b	a	a	b	a	a	b	b	a	b	a	b	b	b	b	b	a	a	a	b	a	b	b	a	a	a	b	b	a	b	a	b	a	b	b	b	b	a	a	b	b	a	a	a
D1087844-3D5.84	a	b	b	a	b	b	a	a	b	a	a	b	b	a	b	a	b	b	b	b	b	a	a	a	b	a	b	b	a	a	a	b	b	a	b	a	b	a	b	b	b	b	a	a	b	b	a	a	a
D4538561-0	a	b	b	a	b	b	a	a	b	a	a	b	b	a	b	a	b	b	b	b	b	a	a	a	b	a	b	b	a	a	a	b	b	a	b	a	b	a	b	b	b	b	a	a	b	b	-	a	a
D1229219-3D4.03	a	b	b	a	b	b	a	a	b	a	a	b	b	a	b	a	b	b	b	b	b	a	a	a	b	a	b	b	a	a	a	b	b	a	b	a	b	a	b	b	b	b	a	a	b	b	a	a	a
D3949435-3D3.9	a	b	b	a	b	b	a	a	b	a	a	b	b	a	b	a	b	b	b	b	b	a	a	a	b	a	b	b	a	a	a	b	b	a	b	a	b	a	b	b	b	b	a	a	b	b	a	a	a
D3384763-3B9.02	a	b	b	a	b	b	a	a	b	a	a	b	b	a	b	a	b	b	b	b	b	a	a	a	b	a	b	b	a	a	a	b	b	a	b	a	b	a	b	b	b	b	a	b	b	b	a	a	a
D1110879-3D5.84	a	b	b	a	b	b	a	a	b	a	a	b	b	a	b	a	b	b	b	b	b	a	-	a	b	a	b	b	a	a	a	b	b	a	b	a	b	a	b	b	b	b	a	a	b	b	a	a	a
D989455-3D14.30	a	a	b	a	b	b	a	a	b	a	a	b	b	a	b	a	b	a	a	b	b	a	a	a	b	a	b	b	a	a	a	b	a	a	b	a	b	a	b	b	-	b	a	a	b	b	a	a	a
D1088775-3D5.64	a	b	b	a	b	b	a	a	b	a	a	b	b	a	b	a	b	b	b	b	b	a	a	a	b	a	b	b	a	a	a	b	b	a	b	a	b	a	b	b	b	b	a	a	b	b	a	a	a
D7347833	b	b	a	b	b	a	b	b	a	b	b	b	b	b	a	a	b	a	a	b	-	b	a	a	b	a	b	b	a	b	b	a	b	b	a	a	-	b	b	b	a	b	b	a	a	a	b	b	b
D55576751	a	b	b	a	b	b	a	a	b	a	a	b	b	a	b	a	b	b	b	b	b	b	a	a	b	a	b	b	b	a	a	b	b	a	b	a	b	a	b	b	b	b	a	-	b	b	a	a	a
D55576773	a	b	b	a	b	b	a	b	b	a	b	b	b	b	b	a	b	b	b	b	b	b	b	a	b	a	b	b	b	b	b	b	b	a	b	a	b	a	b	b	b	b	b	b	b	b	a	a	a
D1090198-3D15.7	a	b	b	a	b	b	a	a	a	a	b	b	b	b	b	a	b	b	b	b	b	a	b	b	b	a	b	b	b	a	b	b	b	a	b	b	b	b	b	b	b	b	a	b	b	b	a	a	a
D1104351-3D16.3	a	a	b	a	a	b	a	a	b	a	b	b	b	a	b	a	b	b	b	a	b	a	b	b	b	a	b	b	b	a	b	b	b	a	b	b	b	b	b	b	b	b	a	b	b	b	-	a	a
D1116044-3D16.7	a	a	b	a	a	b	a	a	b	a	b	b	b	a	b	a	b	b	b	a	b	a	b	b	a	a	b	b	b	a	b	b	b	a	b	b	b	b	b	b	b	b	a	b	b	b	b	a	a
D1090667-3D24.3	a	a	b	b	a	b	a	a	b	a	b	a	a	a	b	b	b	b	b	a	b	a	b	b	a	b	a	a	b	a	b	b	b	a	b	b	b	a	a	b	b	b	a	b	b	b	b	a	a
D4733545-3B36.3	a	a	b	b	a	b	a	a	b	a	b	a	a	a	b	b	b	b	b	a	b	a	b	b	a	b	a	a	b	a	b	b	a	a	b	b	b	a	a	b	a	b	a	b	a	b	-	a	a
D1128365-3D24.9	a	a	b	b	a	b	a	a	b	a	b	a	a	a	b	b	b	b	a	a	a	-	b	b	a	b	a	a	b	a	b	b	a	a	b	b	b	a	a	b	a	b	a	b	a	b	b	a	a
D5410580	a	b	b	a	a	b	b	b	a	b	b	b	b	b	a	a	b	a	b	a	b	-	b	a	a	a	a	a	b	b	b	a	b	b	-	a	b	b	b	a	b	b	b	a	b	a	a	a	b
D5411730-0	a	a	b	b	b	a	a	a	b	a	b	a	a	a	b	b	b	b	a	b	a	b	b	-	b	b	-	b	a	a	a	b	a	a	b	b	a	a	a	b	a	a	a	b	a	b	b	b	a
D5968280-0	b	a	b	b	b	a	a	a	a	a	a	a	a	a	b	b	b	b	a	b	a	b	b	-	b	b	b	-	a	a	a	b	a	a	b	b	a	a	a	b	a	a	a	b	a	b	b	b	a
D1407579-3D50.4	b	a	b	b	b	a	a	a	a	a	a	b	b	a	b	b	b	b	a	b	a	b	b	b	b	b	b	b	a	a	a	b	a	a	b	b	a	a	a	b	a	a	b	b	a	b	b	b	a
D5325120-0	b	a	b	b	b	a	a	a	a	a	a	a	a	a	b	b	b	b	a	b	a	b	b	b	b	b	b	b	a	a	a	b	a	a	b	b	a	a	a	b	a	a	b	b	a	b	b	b	a
D1132956	b	a	b	b	b	a	a	a	a	a	a	b	b	a	b	b	b	b	a	b	a	b	b	b	b	b	b	b	a	a	a	b	a	a	b	b	a	a	a	-	a	a	b	b	a	b	b	-	a
D1083481-3D50.1	b	a	b	b	b	a	a	a	a	a	a	b	b	a	b	b	a	b	a	b	a	b	a	b	b	b	b	b	a	a	a	b	a	a	b	b	a	a	a	b	a	a	b	a	a	b	b	b	a
D1076625-3D48	b	a	b	b	b	a	a	a	a	a	a	b	b	a	b	b	a	b	a	b	a	b	a	b	b	b	b	b	a	a	a	b	a	a	b	b	a	a	a	b	a	a	b	a	a	b	b	b	a
D4663919-0	b	a	b	b	b	a	a	a	a	a	a	b	b	a	b	b	a	b	a	b	a	b	a	b	b	b	b	b	a	a	a	b	a	a	b	b	a	b	a	b	a	a	b	a	a	b	b	b	a
D1098414	b	a	b	b	b	a	a	a	a	a	a	b	b	a	a	b	a	a	a	b	a	b	a	b	b	b	b	b	a	a	a	b	a	a	b	b	a	b	a	b	a	a	b	a	a	b	b	b	a
D7341764-0	b	a	b	b	b	a	a	a	a	a	a	b	b	a	b	b	a	a	a	b	a	b	a	b	b	b	b	b	a	a	a	b	a	a	b	b	a	b	a	b	a	a	b	a	a	b	b	b	a
1156247-3D54.4	b	a	b	b	b	a	a	a	a	a	a	b	b	a	a	b	a	a	a	b	a	b	a	b	b	b	b	b	a	a	a	b	a	a	b	b	a	b	a	b	a	a	b	a	a	b	b	b	a
D4393992-3D50	b	a	b	b	b	a	a	a	a	a	a	b	b	a	a	b	a	a	a	b	a	b	a	b	b	b	b	b	a	a	a	b	a	a	b	b	a	b	a	b	a	a	b	a	a	b	b	b	a
D1201745	b	a	b	b	b	a	a	a	a	a	a	b	b	a	a	b	a	a	a	b	a	b	a	b	b	b	b	b	a	a	a	b	a	a	b	b	a	b	a	b	a	a	b	a	a	b	b	b	a
D5325713-3A30.6	b	a	b	b	b	a	a	a	a	a	a	b	b	a	a	b	a	a	a	b	a	b	a	b	b	b	b	b	a	a	a	b	a	a	b	b	a	b	a	b	a	a	b	a	a	b	-	b	a
D4260819	b	a	b	b	b	a	a	a	a	a	a	b	b	a	a	b	a	a	a	b	a	b	a	b	b	b	b	b	a	a	a	b	a	a	b	a	a	b	a	b	a	a	b	a	a	b	b	b	a
1102981-	b	a	b	b	b	a	a	a	a	a	a	b	b	a	a	b	a	a	a	b	a	a	a	-	b	b	b	b	a	a	a	b	-	a	b	b	a	b	a	b	b	a	b	a	b	b	b	b	a
D1091592-3D52.8	a	b	a	a	a	b	b	b	b	b	b	b	a	b	b	b	b	b	b	a	b	a	b	a	a	b	a	a	b	b	b	a	b	b	a	a	b	a	b	a	b	b	a	b	b	a	a	a	b
D1012749	b	a	b	b	b	a	a	a	b	a	a	a	a	a	a	b	a	a	a	b	a	a	a	a	b	b	b	b	a	a	a	b	b	a	b	b	a	b	a	b	b	-	b	a	b	b	b	b	a
D7489896-3B65.4	b	a	b	b	b	b	a	b	b	b	a	a	a	a	a	b	a	a	a	b	a	a	a	a	b	b	b	b	a	a	a	b	b	a	b	b	a	b	a	b	b	a	b	a	b	b	b	b	a
1097048-3D87.3	b	b	b	b	b	b	b	b	b	a	a	a	a	a	b	b	a	b	a	b	a	b	b	-	a	b	a	a	a	a	a	a	b	a	a	b	b	b	a	b	b	a	b	b	b	b	-	a	a
D1101667-3D85.6	b	b	b	b	b	b	b	b	b	b	a	a	a	a	b	b	a	b	a	b	a	b	b	b	a	b	a	a	a	a	a	a	-	a	a	b	b	b	a	b	b	a	b	b	b	-	-	a	a
1168487-3D94.2	b	b	b	b	b	a	b	b	b	a	a	a	a	a	b	b	a	b	a	b	a	b	b	a	a	b	a	a	a	a	a	b	a	a	a	b	b	b	a	a	b	a	b	b	b	a	a	a	a
D4990388	b	b	b	b	b	a	b	b	b	a	a	a	a	a	b	b	a	b	b	b	b	b	b	-	a	b	a	a	a	a	a	b	a	a	a	b	b	b	a	a	b	a	b	-	b	a	b	a	a
D4909411-3D109	b	b	b	b	b	a	b	b	b	a	a	a	a	a	b	b	a	b	b	b	b	b	b	-	a	b	a	a	a	a	a	b	a	a	a	b	b	b	a	a	b	a	b	b	b	a	a	-	a
D3956984-3D106	b	b	b	b	b	a	b	b	b	a	a	a	a	a	b	b	-	b	b	b	b	b	b	a	a	b	a	a	a	a	a	b	a	a	a	b	b	b	a	a	b	a	b	b	b	a	a	a	a
D1258529	b	b	b	b	b	a	b	b	b	a	a	a	a	a	b	b	a	b	b	b	b	b	b	b	a	b	a	a	a	a	a	b	a	a	a	b	b	b	a	a	b	a	b	b	b	a	-	a	a
D4394532	b	b	b	b	b	a	b	b	b	a	a	a	a	a	b	b	a	b	b	b	b	b	b	a	-	b	a	a	a	a	a	b	a	a	a	b	b	b	a	a	b	a	b	b	b	a	b	a	a
D7330921-0	a	a	b	a	b	a	b	a	a	b	b	b	b	a	b	b	a	b	a	b	a	b	a	a	a	b	a	a	a	a	a	b	b	b	b	a	b	b	a	a	b	b	b	a	a	a	a	b	a
1064602-4A6.74	a	a	b	a	b	a	b	a	a	b	b	b	b	a	b	b	a	b	a	b	a	b	a	a	a	b	a	a	a	a	a	b	b	b	b	a	a	b	a	a	a	b	b	a	a	a	-	b	a
1095755-4A8.44	a	a	b	a	b	a	b	a	a	b	b	b	b	a	b	b	b	b	a	b	a	b	a	a	a	b	a	a	a	a	a	b	b	b	b	a	a	b	a	a	a	b	b	a	a	a	-	b	a
D4538162-4A5.92	a	a	b	a	b	a	b	a	a	b	b	b	b	a	b	b	b	b	a	b	a	b	a	a	a	b	a	a	a	a	a	b	b	b	b	a	a	b	a	a	a	b	b	a	a	a	a	b	a
1054658-4A11.6	a	a	b	a	b	a	b	a	a	b	b	b	b	a	b	b	b	b	a	b	a	b	a	a	a	b	a	a	a	a	a	b	b	b	b	a	a	b	a	a	a	b	b	a	a	a	-	b	a
D1084886-4A9.51	a	a	b	a	b	a	b	a	a	b	a	b	b	a	b	b	b	b	a	b	a	b	a	a	a	b	a	a	a	a	a	b	b	b	b	a	a	b	a	a	a	a	b	a	a	b	b	b	a
D5346593	a	a	b	a	b	a	b	a	a	b	b	b	b	a	b	b	b	b	a	b	a	b	a	a	a	b	a	a	a	a	a	b	b	b	b	a	a	b	a	a	a	b	b	a	a	b	b	b	a
1090742-4D55.9	a	a	b	a	b	a	b	a	a	b	b	b	b	a	b	b	b	b	a	b	a	b	a	a	a	b	a	a	a	a	a	b	b	b	b	a	a	b	a	a	a	b	b	a	a	b	-	b	a
D4396583-0	a	a	b	a	b	a	b	a	a	b	b	b	b	a	b	b	b	b	a	b	a	b	a	a	a	b	a	a	a	a	a	b	b	b	b	a	a	b	a	a	-	b	b	a	a	b	a	b	a
D1093617-4A14.7	a	a	b	a	b	a	b	a	a	b	b	b	b	b	b	b	b	b	a	b	a	b	b	a	a	b	a	a	a	a	a	b	b	b	b	a	a	b	a	a	a	a	b	a	a	b	b	b	a
D4003753-4A20.4	a	a	b	a	b	a	b	a	a	b	b	b	b	b	b	b	b	b	a	b	a	b	b	a	a	b	a	a	a	a	a	b	b	b	b	a	a	b	a	a	a	a	b	a	a	b	a	b	a
D4991112-4A20.4	a	a	b	a	b	a	b	a	a	b	b	b	b	b	b	b	b	b	a	b	a	b	b	a	a	b	a	a	a	a	a	b	b	b	b	a	a	b	a	a	a	a	b	a	a	b	a	b	a
D1106772-4A20.9	a	a	b	a	b	a	b	a	a	b	b	b	b	b	b	b	b	b	a	b	a	b	b	a	a	b	a	a	a	a	a	b	b	b	b	a	a	b	a	a	-	a	b	a	a	b	a	b	a
4261973-4A20.7	a	a	b	a	b	a	b	a	a	b	b	b	b	b	b	b	b	b	a	b	a	b	b	a	a	b	a	a	a	a	a	b	b	b	b	a	a	b	a	a	a	a	b	a	a	b	a	b	a
D5972534	a	a	b	a	b	a	b	a	a	b	b	b	b	b	b	b	b	b	a	b	a	b	b	a	a	b	a	a	a	a	a	b	b	b	b	a	a	b	a	a	a	a	b	-	a	b	a	b	a
3949868-4A20.9	a	a	b	a	b	a	b	a	a	b	b	b	b	b	b	b	b	b	a	b	a	b	b	b	a	b	a	a	a	a	a	b	b	b	b	a	a	b	a	a	a	a	b	a	a	b	-	b	a
1040940-4A19.8	a	a	b	b	b	a	b	a	a	b	b	b	b	b	b	b	b	b	a	b	a	b	b	a	a	b	a	a	a	a	a	b	b	a	b	a	a	b	a	a	a	a	b	a	a	b	a	b	a
D4535957-4A24.8	a	a	b	b	b	a	b	a	a	b	b	b	b	b	b	b	b	b	a	b	a	b	b	a	a	b	a	a	a	a	a	b	b	a	b	a	a	b	a	a	a	a	b	a	a	b	-	b	a
D1762896-4A25.4	b	a	b	b	a	a	b	a	a	b	b	b	b	b	b	b	b	b	a	a	a	b	b	a	a	b	a	a	b	a	b	b	b	b	b	a	a	b	a	b	a	a	b	a	a	b	a	b	a
D3384845-4A26.8	b	a	b	b	a	a	b	a	a	b	b	b	b	b	b	b	b	b	a	a	a	b	b	a	a	b	a	a	b	a	b	b	b	b	b	a	a	b	a	b	a	a	b	a	a	b	-	b	a
D3946997-4A22.2	b	a	b	b	a	a	b	a	a	b	b	b	b	b	b	b	b	b	a	a	a	b	b	a	a	b	a	a	b	a	b	b	b	b	b	a	a	b	a	b	a	a	b	a	a	b	a	b	a
2276170-4A20.7	b	a	b	b	a	a	b	a	a	b	b	b	b	b	b	b	b	b	a	a	a	b	b	a	a	b	a	a	b	a	b	b	b	a	b	a	a	b	a	b	a	a	b	a	a	b	-	b	a
D7928553	b	a	b	b	a	a	b	a	a	b	b	b	b	b	b	b	b	b	a	a	a	b	b	a	a	b	a	a	b	a	b	b	b	b	b	a	a	b	a	b	a	a	b	a	a	b	-	b	a
D3021112-4A28.4	b	a	b	b	a	a	b	a	a	b	b	b	b	b	b	b	b	b	a	a	a	b	b	a	a	b	a	a	b	a	b	b	b	b	b	a	a	b	a	b	a	a	b	a	a	b	-	b	a
D12779482-2A67.3	b	a	b	b	a	a	b	a	a	b	b	b	b	b	b	b	b	b	a	a	a	b	b	a	a	b	a	a	b	a	b	b	b	b	b	a	a	b	a	b	a	b	b	a	-	b	a	b	a
D1374435-4A25.9	b	a	b	b	a	a	b	a	a	b	b	b	b	b	b	b	b	b	a	a	a	b	b	a	a	b	a	a	b	a	b	b	b	b	b	a	a	b	a	b	a	a	b	a	a	b	a	b	a
D3026807-4A28.9	b	a	b	b	a	a	b	a	a	b	b	b	b	a	b	b	b	b	a	a	a	b	b	a	a	b	a	a	b	a	b	b	b	b	b	a	a	b	a	b	a	a	b	a	a	b	a	b	a
2265124-4A28.4	b	a	b	b	a	a	b	a	a	b	b	b	b	a	b	b	b	b	a	a	a	b	b	a	a	b	a	a	b	a	b	b	b	b	b	a	a	b	a	b	a	a	b	a	a	b	-	b	a
D3533052-4A32.7	b	a	b	b	a	a	b	a	a	b	b	b	b	a	b	b	b	b	a	a	a	b	b	a	a	b	a	a	b	a	b	b	b	b	b	a	a	b	a	b	a	a	b	a	a	b	-	b	a
D3948707-4A29	b	a	b	b	a	a	b	a	a	b	b	b	b	a	b	b	b	b	a	b	a	b	b	a	a	b	a	a	b	a	b	b	b	b	b	a	a	b	a	b	-	a	b	-	a	b	b	b	a
D1084677-4A29.1	b	a	b	b	a	a	b	a	a	b	b	b	b	a	b	b	b	b	a	a	a	b	b	a	a	b	a	a	b	a	b	b	b	b	b	a	a	b	a	b	a	a	b	a	a	b	-	b	a
D3532723	b	a	b	b	a	a	b	a	a	b	b	b	b	a	b	b	b	b	a	a	a	b	b	a	a	b	a	a	b	a	b	b	b	a	b	a	a	b	a	b	a	a	b	a	a	b	-	b	-
3024473-4A31.6-0	b	a	b	b	a	a	b	a	a	b	b	b	b	a	b	b	b	b	a	a	a	b	b	a	a	b	a	a	b	a	b	b	b	a	b	a	a	b	a	b	a	b	b	a	a	b	-	b	a
D4009568-0	b	a	b	a	a	a	b	a	a	b	b	b	b	a	b	b	b	b	a	a	a	a	b	a	a	b	a	a	b	a	b	a	b	a	b	a	a	b	a	a	-	b	b	a	a	b	-	b	a
D5345606-0	b	a	b	a	a	a	b	a	a	b	b	b	b	a	b	b	b	b	a	a	a	a	b	a	a	b	a	a	b	a	b	a	b	a	b	a	a	b	a	a	a	b	b	a	a	b	b	b	a
1228304-4A47	b	a	b	a	a	a	b	a	a	b	b	b	b	a	b	b	b	b	a	a	a	a	b	a	a	b	a	a	b	a	b	a	b	a	b	a	a	b	a	a	a	b	b	a	a	b	-	b	a
D1129776-4A47.1	b	a	b	a	a	a	b	a	a	b	b	b	b	a	b	b	b	b	a	a	a	a	b	a	a	b	a	a	b	a	b	a	b	a	b	a	a	b	a	a	a	b	b	a	a	b	b	b	a
1091892-4A47.5	b	a	b	a	a	a	b	a	a	b	b	b	b	a	b	b	b	b	a	a	a	a	b	a	a	b	a	a	b	a	b	a	b	a	b	a	a	b	a	a	a	b	b	a	a	b	-	b	a
D4439887-0	b	a	b	a	a	a	b	a	a	b	b	b	b	a	b	b	b	b	a	a	a	a	b	a	a	b	a	a	b	a	b	a	b	a	b	a	a	b	a	a	a	b	b	a	a	b	-	-	a
D3020995-4A47.5	b	a	b	a	a	a	b	a	a	b	b	a	a	a	b	b	b	b	a	a	a	a	b	a	a	b	a	a	b	a	b	a	b	a	b	a	a	b	a	a	a	b	b	a	a	b	a	b	a
D4992599	b	b	b	a	a	a	b	a	a	b	b	b	a	a	b	b	b	b	a	a	a	a	b	a	a	b	a	a	b	a	b	a	b	a	b	a	a	b	a	b	-	b	b	a	a	b	-	b	a
D2275527-4A46.9	b	a	b	a	a	a	b	a	a	b	b	a	a	a	b	b	b	b	a	a	a	a	b	a	a	b	a	a	b	a	b	a	b	a	b	a	a	b	a	a	a	b	b	a	a	b	-	b	a
D2277374-4A46.9	b	a	b	a	a	a	b	a	a	b	b	a	a	a	b	b	b	b	a	a	a	a	b	a	a	b	a	a	b	a	b	a	b	a	b	a	a	b	a	a	a	b	b	a	a	b	a	b	a
D1209279-4A51.3	b	a	b	a	a	b	b	a	a	b	b	a	a	a	b	b	b	b	a	a	a	a	b	a	a	b	a	a	b	a	b	a	b	a	b	a	a	b	a	a	a	b	b	a	a	b	a	b	a
D2280093-4A46.9	b	a	b	a	a	-	b	a	a	b	b	a	a	a	b	b	b	b	a	a	a	a	b	a	a	b	a	a	b	a	b	a	b	a	b	a	a	b	a	a	a	b	b	a	a	b	b	b	a
D3958658	b	a	b	a	a	a	b	a	a	b	b	a	a	a	b	b	b	a	a	a	a	a	b	a	a	b	a	a	b	a	b	a	b	a	b	a	a	b	a	a	a	b	b	a	a	b	a	b	a
D3945133	b	a	b	a	a	a	b	a	a	b	b	a	a	a	b	b	b	b	a	a	a	a	b	a	a	b	a	a	a	a	a	a	b	a	b	a	a	b	b	a	a	b	b	a	a	b	b	b	a
D5577261-5D145	b	a	b	a	a	a	b	a	a	b	b	a	a	a	b	b	b	b	a	a	a	a	b	a	a	b	a	a	a	a	a	a	b	a	b	a	a	b	b	a	a	b	b	a	a	b	b	b	a
D3952591-4A96.1	a	b	b	b	a	a	b	a	b	b	b	b	b	a	b	b	b	b	a	a	a	b	b	-	a	b	-	a	b	b	b	b	b	b	b	b	a	b	b	b	a	b	b	b	b	b	b	b	b
3944671-	a	a	b	a	a	a	b	a	a	b	b	a	a	a	b	b	b	b	a	a	a	b	b	b	a	b	a	a	a	a	a	a	b	a	b	b	a	b	b	a	a	b	b	a	a	b	b	b	a
D1243841-4A59.5	a	a	b	a	a	a	b	a	a	b	b	a	a	a	b	b	b	b	a	a	a	b	b	b	a	b	a	a	a	a	a	a	b	a	b	b	a	b	a	a	a	b	b	a	a	b	b	b	a
D1090952-4A74.1	a	a	b	a	a	a	b	a	a	b	b	a	a	a	b	b	b	b	a	a	a	b	b	b	a	b	a	a	a	a	a	a	b	a	b	b	a	b	b	a	a	b	-	a	a	b	b	b	a
D2257610	a	a	b	a	a	a	b	a	a	b	b	a	a	a	b	b	b	b	a	a	a	b	b	b	a	b	a	a	a	a	a	a	b	a	b	b	a	b	b	a	a	b	b	a	a	b	b	b	a
D2355865	a	a	b	a	a	a	b	a	a	b	b	a	a	a	b	b	b	b	a	a	a	b	b	b	a	b	a	a	a	a	a	a	b	a	b	b	a	b	b	a	a	b	b	a	a	b	b	b	a
D1235138-4A76.4	a	a	b	a	a	a	b	a	a	b	b	a	a	a	b	b	b	b	a	a	a	b	b	b	a	b	a	a	a	a	a	a	b	a	b	b	a	b	b	a	a	b	b	a	a	b	b	b	a
D1121399-4A74.1	a	a	b	a	a	a	b	a	a	b	b	a	a	a	b	b	b	b	a	a	a	b	b	b	a	b	a	a	a	a	a	a	b	a	b	b	a	b	b	a	a	b	b	a	a	b	b	b	a
D26126712	b	a	b	b	b	b	a	b	b	a	a	a	a	a	a	a	a	a	b	b	b	-	a	-	b	a	b	b	b	b	b	b	a	b	a	a	-	a	a	a	b	b	a	a	b	a	a	a	b
D1207600-4A96.3	a	b	b	a	a	a	b	a	a	b	b	a	b	a	b	a	b	b	a	a	a	b	b	-	a	b	a	a	a	a	a	a	b	a	b	b	a	b	b	b	a	a	b	b	a	b	b	b	a
D983800-4A96.2	a	b	b	a	a	a	b	a	a	b	b	b	b	a	b	b	b	b	a	a	a	b	b	b	a	b	a	a	a	a	a	a	b	a	b	b	a	b	b	b	a	a	b	b	a	b	b	b	a
D5567638-0	a	b	b	a	a	a	b	a	a	b	b	b	b	a	b	b	b	b	a	a	a	b	b	-	a	b	a	a	a	a	a	a	b	a	b	b	a	b	b	b	a	a	a	b	a	b	b	b	a
D3946523-4A96.3	a	b	b	a	a	a	b	a	a	b	b	b	b	a	b	b	b	b	a	a	a	b	b	b	a	b	a	a	a	a	a	a	b	a	b	b	a	b	b	b	a	a	b	b	a	b	b	b	a
D1241305-4A96.1	a	b	b	a	a	a	b	a	a	b	b	b	b	a	b	b	b	b	a	a	a	b	b	a	-	b	a	a	a	a	a	a	b	a	b	b	a	b	b	b	a	a	b	b	a	b	b	b	a
D4537541-2B75.3	a	b	b	a	a	a	b	a	a	b	b	b	b	a	b	b	b	b	a	a	a	b	b	b	a	b	a	a	a	a	a	a	b	a	b	b	a	b	b	b	a	a	b	b	a	b	b	b	a
3935159-4A96.4	a	b	b	a	a	a	b	a	a	b	b	b	b	a	b	b	b	b	a	a	a	b	b	-	a	b	a	a	a	a	a	a	b	a	b	b	a	b	b	b	a	a	b	b	a	b	b	b	a
D3944939	a	b	b	a	a	a	b	a	a	b	b	b	b	a	b	b	b	b	a	a	a	b	b	-	a	b	a	a	a	a	a	a	b	a	b	b	a	b	b	b	a	a	b	b	a	b	b	b	a
D7488318-0	a	b	b	a	a	a	b	a	a	b	b	b	b	a	b	b	b	b	a	a	a	b	b	-	-	b	a	a	a	a	a	a	b	a	b	b	a	b	b	b	a	a	b	b	a	b	b	b	a
D7347150-4A95.6	a	b	b	a	a	a	b	a	a	b	b	a	b	a	b	b	b	b	a	a	a	b	b	a	a	b	a	a	a	a	a	a	b	a	b	b	a	b	b	b	a	a	b	b	a	b	b	b	a
D24052794-0	b	b	-	b	a	a	b	a	a	b	a	b	b	a	b	a	b	b	a	a	-	b	b	b	b	b	-	-	a	a	a	a	b	a	b	b	a	b	b	b	a	a	b	b	a	a	b	b	b
D3959409-4A117	a	b	a	b	a	a	b	a	a	b	a	b	b	a	b	a	b	b	a	a	a	b	b	a	a	a	a	a	a	a	a	a	b	a	b	b	a	b	b	b	-	a	b	b	a	a	b	b	b
D1102299-0	a	b	a	b	a	a	b	a	a	b	a	b	b	a	b	a	b	b	a	a	a	b	b	b	a	a	a	a	a	a	a	a	b	a	b	b	a	b	b	b	a	a	b	b	a	a	b	b	b
D4261231-4A116	a	b	a	b	a	a	b	a	a	b	a	b	b	a	b	a	b	b	a	a	a	b	b	a	a	a	a	a	a	a	a	a	b	a	b	b	a	b	b	b	a	a	b	b	a	a	b	b	b
D1136172-4A1200	a	b	a	b	a	a	b	a	a	b	a	b	b	a	b	a	b	b	a	a	a	b	b	-	a	a	a	a	a	a	a	a	b	a	b	b	a	b	a	b	a	a	-	b	a	a	b	b	b
D1274235	a	b	a	b	a	a	b	a	a	b	a	b	b	a	b	a	b	b	a	a	a	b	b	a	a	a	a	a	a	a	a	b	b	a	b	b	a	b	b	b	a	a	b	b	a	a	b	b	b
D1230105	a	b	a	b	a	a	-	a	a	b	a	b	b	a	b	a	b	b	a	a	a	b	b	-	a	a	a	a	a	a	a	a	b	a	b	b	a	b	b	b	a	a	b	-	a	a	b	b	b
D1125283-4A116	-	b	a	b	a	a	b	a	a	b	a	b	b	a	b	a	-	b	a	a	a	b	b	b	a	a	a	a	a	a	a	a	b	a	b	b	a	b	b	b	a	a	b	b	a	a	b	b	b
5411796--0	a	b	a	b	a	a	b	a	a	b	a	b	b	a	b	a	b	b	a	a	a	b	b	-	a	a	a	a	a	a	a	a	b	a	b	b	a	b	b	b	a	a	b	b	a	a	b	b	b
D1026051-4A116	a	b	a	b	a	a	b	a	a	b	a	b	b	a	b	a	b	b	a	a	a	b	b	-	a	a	a	a	a	a	a	a	b	a	b	b	a	b	b	b	a	a	b	b	a	a	b	b	b
D1234331-4A1160	a	b	a	b	a	a	b	a	a	b	a	b	b	a	b	a	b	b	a	a	a	b	b	b	a	a	a	a	a	a	a	a	b	a	b	b	a	b	b	b	a	a	b	b	a	a	b	b	b
D5410506-4A1160	a	b	a	b	a	a	b	a	a	b	a	b	b	a	b	a	b	b	a	a	a	b	b	b	a	a	a	a	a	a	a	a	b	a	-	b	a	b	b	b	a	a	b	b	a	a	b	b	b
D5050450-0	a	b	a	b	a	a	b	a	a	b	a	b	b	a	b	a	b	b	a	a	a	b	b	b	a	a	a	a	a	a	a	a	b	a	b	b	a	b	b	b	a	a	-	b	a	a	b	b	b
D2294558-4A1200	a	b	a	b	a	a	b	a	a	b	a	b	b	a	b	a	b	b	a	a	a	b	b	b	a	a	a	a	a	a	a	a	b	a	b	b	a	b	b	b	a	a	b	b	a	a	b	b	b
D1281398-4A119	a	b	a	b	a	a	b	a	a	b	a	b	b	a	b	a	b	b	a	a	a	b	b	b	a	a	a	a	a	a	a	a	b	a	b	b	a	b	b	b	a	a	b	a	a	a	b	b	b
D3385380-3B27.4	a	b	a	a	a	a	a	a	a	b	a	b	b	b	b	a	b	a	a	a	a	b	a	b	a	a	a	a	a	a	a	a	a	a	-	b	a	a	b	b	b	a	a	a	b	a	b	b	a
D4543043-4A125	a	b	a	a	a	a	b	a	a	b	a	b	b	b	b	a	a	-	a	a	a	b	a	b	a	a	a	a	a	a	a	a	a	a	b	b	a	b	b	b	b	a	b	b	b	a	b	-	b
D1104313-4A121	a	b	a	a	a	a	b	a	a	b	a	b	b	b	b	a	b	b	a	a	a	b	a	b	a	a	a	a	a	a	a	a	a	a	b	b	a	b	b	b	b	a	b	b	b	a	b	b	-
D1297014-4A127	a	b	a	a	a	a	b	a	a	b	a	b	b	b	b	a	b	b	a	a	a	b	a	b	a	a	a	a	a	a	a	a	a	a	b	b	a	b	b	b	a	a	b	b	a	a	b	b	b
D1086275-4A123	a	b	a	a	a	a	b	a	a	b	a	b	b	b	b	a	b	a	a	a	a	b	a	b	a	a	a	a	a	a	a	a	a	a	b	b	a	b	b	b	b	a	b	b	b	a	b	b	b
D1115261-4A130	a	b	a	a	a	a	b	a	a	b	a	b	b	b	b	a	b	b	a	a	a	a	a	b	a	a	a	a	a	a	a	a	a	a	b	a	a	b	b	b	b	a	b	b	b	a	b	b	b
D3943984-4A131	a	b	a	a	a	a	b	a	a	b	a	b	b	b	b	a	b	b	a	a	a	b	a	b	a	a	a	a	a	a	a	a	a	a	b	b	a	b	b	b	b	a	a	b	b	a	b	b	b
D3952062	a	b	a	a	a	a	b	a	a	b	a	b	b	b	b	a	b	b	a	a	a	b	a	b	a	a	a	a	a	a	a	a	a	a	b	b	a	b	b	b	b	a	b	b	b	a	b	b	b
D1262218-7A7.13	a	b	a	a	a	a	b	a	a	b	a	b	b	b	b	a	b	b	a	a	a	b	a	b	a	a	a	a	a	a	a	a	a	a	b	b	a	b	b	b	b	a	b	b	b	a	b	b	b
D1126237-4A1210	a	b	a	a	a	a	b	a	a	b	a	b	b	b	b	a	b	b	a	a	a	b	a	b	a	a	a	a	a	a	a	a	a	a	b	b	a	b	b	b	b	a	b	b	a	a	b	b	b
D3950330-3A147	a	b	a	a	a	a	b	a	a	b	a	b	b	b	b	a	b	b	a	a	a	b	a	b	a	a	a	a	a	a	a	a	a	a	b	b	a	b	b	b	b	a	b	-	b	a	b	b	b
D7338643-0	a	b	a	a	a	a	b	a	a	b	a	b	b	b	b	a	b	b	a	a	a	b	a	a	a	a	a	a	a	a	a	a	a	a	b	b	a	b	b	b	-	a	b	b	-	a	b	b	b
D1079689-4A131	a	b	a	a	a	a	b	a	a	b	a	b	b	b	b	a	b	b	a	a	a	b	a	b	a	a	a	a	a	a	a	a	a	a	b	b	a	b	b	b	b	a	b	b	b	a	b	b	b
D5332989-0	a	a	a	a	a	a	b	a	a	b	a	b	b	b	b	a	b	a	a	a	a	b	a	b	a	a	a	a	a	a	a	a	a	a	b	b	a	b	b	b	b	a	b	b	b	a	b	b	b
D5970739-0	b	a	b	b	b	b	a	b	b	a	b	a	a	a	a	b	a	a	b	b	b	a	b	a	b	b	b	b	b	b	b	b	b	b	a	a	b	a	a	a	a	b	a	a	a	b	a	a	a
D4396305-0	b	a	b	b	b	b	a	b	b	a	b	a	a	a	a	b	a	a	b	b	b	a	b	a	b	b	b	b	b	b	b	b	b	b	a	a	b	a	a	a	a	b	a	a	a	b	-	a	-
D1118611-4A124	b	a	b	b	b	b	a	b	b	a	b	a	a	a	a	b	a	a	b	b	b	a	b	a	b	b	b	b	b	b	b	b	b	b	a	a	b	a	a	a	a	b	a	a	a	b	a	a	-
D1233203-4A123	a	b	a	a	a	a	b	a	a	b	a	b	b	b	b	a	b	b	a	a	a	b	a	b	a	a	a	a	a	a	a	a	a	a	b	b	a	b	b	b	b	a	b	b	b	a	b	b	b
D7344444-0	a	b	a	a	a	a	b	a	a	b	a	b	b	b	b	a	b	b	a	a	a	b	a	b	a	a	a	a	a	a	a	a	a	a	a	b	a	b	b	b	b	a	b	b	b	a	b	b	b
D1075784-4A123	a	b	a	a	a	a	b	a	a	b	a	b	b	b	b	a	b	b	a	a	a	b	a	b	a	a	a	a	a	a	a	a	a	a	b	b	a	b	b	b	b	a	b	b	b	a	b	b	b
D3936911-4A1260	a	b	a	a	a	a	b	a	a	b	a	b	b	b	b	a	b	b	a	a	a	b	a	b	a	a	a	a	a	a	a	a	a	a	b	b	a	b	b	b	b	a	b	b	b	a	b	b	b
D4404285-0	a	b	a	a	a	a	b	a	a	b	a	b	b	b	b	a	b	b	a	a	a	b	a	b	a	a	a	a	a	a	a	a	a	a	b	b	a	b	b	b	b	-	b	b	b	a	b	b	b
D4540828-4A1310	a	b	a	a	a	a	b	a	a	b	a	b	b	b	b	a	b	b	a	a	a	b	a	b	a	a	a	a	a	a	a	a	a	a	b	b	a	b	b	b	b	a	b	b	b	a	b	b	b
D3940116-4A130	a	b	a	a	a	a	b	a	a	b	a	b	b	b	b	a	b	b	a	a	a	b	a	b	a	a	a	a	a	a	a	a	a	a	b	b	a	b	b	b	b	a	b	b	b	a	b	b	b
3946352-4A123	a	b	a	a	a	a	b	a	a	b	a	b	b	b	b	a	b	b	a	a	a	b	b	b	a	a	a	a	a	a	a	a	a	a	b	b	a	b	b	b	b	a	b	b	b	a	b	b	b
D3936815-4A125	a	b	a	a	a	a	b	a	a	b	a	b	b	b	b	a	b	b	a	a	a	b	a	b	a	a	a	a	a	a	a	a	a	a	b	b	a	b	a	b	b	a	b	b	b	a	b	b	b
D6010996-0	a	b	a	a	a	a	b	a	a	b	a	b	b	b	b	a	b	b	a	a	a	b	a	b	a	a	a	a	a	a	a	a	a	a	b	b	a	b	b	b	b	a	b	b	b	a	b	b	b
D1219738-4A129	a	b	a	a	a	a	b	a	a	b	a	b	b	b	b	a	b	b	a	a	a	b	a	b	a	a	a	a	a	a	a	a	a	a	b	b	a	b	b	b	b	a	b	b	-	a	b	b	b
D1110209-4A123	a	b	a	a	a	a	b	a	a	b	a	b	b	b	b	a	b	b	a	a	a	b	a	b	a	a	a	a	a	a	a	a	a	a	b	b	a	b	b	b	b	a	b	b	b	a	b	b	b
D1150477-0	a	b	a	a	a	a	b	a	a	b	a	b	b	b	b	a	b	b	a	a	a	b	a	b	a	a	a	a	a	a	a	a	a	a	a	b	a	b	b	b	b	a	b	b	b	a	b	-	b
D5567570-4A1230	a	b	a	a	a	a	b	a	a	b	a	b	b	b	b	a	b	b	a	a	a	b	a	b	a	a	a	a	a	a	a	a	a	a	b	b	a	b	b	b	b	a	b	b	b	a	b	b	b
D4397732-4A1250	a	b	a	a	a	a	b	a	a	b	a	b	b	b	b	a	b	b	a	a	a	b	a	b	a	a	a	a	a	a	a	a	a	a	b	b	a	b	b	b	-	a	b	b	b	a	b	b	b
D5411046-4A1240	a	b	a	a	a	a	b	a	a	b	a	b	b	b	b	a	b	b	a	a	a	b	a	b	a	a	a	a	a	a	a	a	a	a	b	b	a	b	b	b	b	a	b	b	b	a	b	b	b
D1106108-4A128	a	b	a	a	a	a	b	a	a	b	a	b	b	b	b	a	b	b	a	a	a	b	a	b	a	a	a	a	a	a	a	a	a	a	b	b	a	b	b	b	b	a	b	b	b	a	b	b	b
D3935859-4A1260	a	b	a	a	a	a	b	a	a	b	a	b	b	b	b	a	b	b	a	a	a	b	a	b	a	a	a	a	a	a	a	a	a	a	b	b	a	b	b	b	b	a	b	b	-	a	b	-	b
D1233615-4A124	a	b	a	a	a	a	b	a	a	b	a	b	b	b	b	a	b	b	a	a	a	b	a	b	a	a	a	a	a	a	a	a	a	a	b	b	a	b	b	b	b	a	b	b	b	a	b	b	b
D3946352-4A123	a	b	a	a	a	a	b	a	a	b	a	b	b	b	b	a	b	b	a	a	a	b	b	b	a	a	a	a	a	a	a	a	a	a	b	b	a	b	a	b	b	a	-	b	b	a	-	b	b
D6010965-0	a	b	a	a	a	a	b	a	a	b	a	b	b	b	b	a	b	b	a	a	a	b	a	b	a	a	a	a	a	a	a	a	a	a	b	b	a	b	b	b	b	a	b	b	b	a	b	b	b
D3937497-4A1260	a	b	a	a	a	a	b	a	a	b	a	b	b	b	b	a	b	b	a	a	a	b	a	b	a	a	a	a	a	a	a	a	a	a	b	b	a	b	b	b	-	a	b	b	b	a	b	b	b
D1211516-4A132	a	b	a	a	a	a	b	a	a	b	a	b	b	b	b	a	b	b	a	a	a	b	a	b	a	a	a	a	a	a	a	a	a	a	b	b	a	b	b	b	b	a	b	b	b	a	b	b	b
D2322344-4A130	a	b	a	a	a	a	b	a	a	b	a	b	b	b	b	a	b	b	a	a	a	b	a	b	a	a	a	a	a	a	a	a	a	a	b	b	a	b	b	b	b	a	b	b	b	a	-	b	b
D3937123-4A1240	a	b	a	a	a	a	b	a	a	b	a	b	b	b	b	a	b	b	a	a	a	b	a	b	a	a	a	a	a	a	a	a	a	a	b	b	a	b	b	b	b	a	b	b	a	a	b	b	b
D3021672-4A128	a	b	a	a	a	a	b	a	a	b	a	b	b	b	b	a	b	b	a	a	a	b	a	b	a	a	a	a	a	a	a	a	a	a	b	b	a	b	b	b	b	a	b	b	b	a	b	b	b
D1137850-4A1340	a	b	a	a	a	a	b	a	a	b	a	b	b	b	b	a	b	b	a	a	a	b	a	-	a	a	a	a	a	a	a	a	a	a	b	b	a	b	b	b	b	a	b	b	b	a	b	b	b
D1104910-4A121	a	b	a	a	a	a	b	a	a	b	a	b	b	b	b	a	b	b	a	a	a	b	a	b	a	a	a	a	a	a	a	a	a	a	b	b	a	b	b	b	b	a	b	b	b	a	b	b	b
D4395929-4A132	a	b	a	a	a	a	b	a	a	b	a	b	b	b	b	a	b	b	a	a	a	b	a	b	a	a	a	a	b	a	b	a	a	a	b	b	a	b	b	b	-	a	b	b	b	a	b	b	b
D4540073-4A1320	a	b	a	a	a	a	b	a	a	b	a	b	b	b	b	a	b	b	a	a	a	b	a	b	a	a	a	a	b	a	b	a	a	a	b	b	a	b	b	b	b	a	b	b	b	a	b	b	-
D1137345-4A132	a	b	a	a	a	a	b	a	a	b	a	b	b	b	b	a	b	b	a	a	a	b	a	b	a	a	a	a	b	a	b	a	a	a	b	b	a	b	b	b	b	a	b	b	b	a	b	b	b
D1241714-4A132	a	b	a	a	a	a	b	a	a	b	a	b	b	b	b	a	b	b	a	a	a	b	a	b	a	a	a	a	b	a	b	a	a	a	b	b	a	b	b	b	b	a	b	b	b	a	b	b	b
D3961110-4A132	a	b	a	a	a	a	b	a	a	b	a	b	b	b	b	a	b	b	a	a	a	b	a	b	a	a	a	a	a	a	a	a	a	a	b	b	a	b	b	b	-	a	b	b	-	a	b	b	b
D4539007-4A132	a	b	a	a	a	a	b	a	a	b	a	b	b	b	b	a	b	b	a	a	a	b	a	b	a	a	a	a	b	a	b	a	a	a	b	b	a	b	b	b	b	a	b	b	-	a	a	-	b
D1180828-4A134	a	b	a	a	a	a	b	a	a	b	a	b	b	b	b	a	b	b	a	a	a	b	a	b	a	a	a	a	b	a	b	a	a	a	b	b	a	b	b	b	b	a	b	b	b	a	b	b	b
D4990015-0	b	a	b	b	b	b	a	b	b	a	b	a	a	a	a	b	a	a	b	b	b	a	b	a	b	b	b	b	a	b	a	b	b	b	a	a	b	a	-	a	-	b	a	a	a	b	a	a	a
D1205039-4A1300	a	b	a	a	a	a	b	a	a	b	a	b	b	b	b	a	b	b	a	a	a	b	a	b	a	a	a	a	b	a	b	a	a	a	b	b	a	b	b	b	b	a	b	b	b	a	b	b	b
D2276744-4A1330	a	b	a	a	a	a	b	a	a	b	a	b	b	b	b	a	b	b	a	a	a	b	a	b	a	a	a	a	b	a	b	a	a	a	b	b	a	b	b	b	b	a	b	b	-	a	b	b	b
D1225125-4A1320	a	b	a	a	a	a	b	a	a	b	a	b	b	b	b	a	b	b	a	a	a	b	a	b	a	a	a	a	b	a	b	a	a	a	b	b	a	b	b	b	-	a	b	b	b	a	b	b	b
7344123-4A128	a	b	a	a	a	a	b	a	a	b	a	b	b	b	b	a	b	b	a	a	a	b	a	b	a	a	a	a	b	a	b	a	a	a	b	b	b	b	b	b	b	b	b	b	b	a	b	b	b
D4260808-0	a	a	a	a	a	a	a	a	a	a	a	a	b	b	a	a	a	b	a	a	a	a	a	b	a	a	a	a	b	a	b	a	a	a	b	b	a	b	b	b	b	a	b	b	b	a	b	b	b
D1128461-4A132	a	b	a	a	a	b	b	a	a	b	a	b	b	b	b	a	b	b	a	a	a	b	a	b	a	a	a	a	b	a	b	a	a	a	b	b	b	b	b	b	b	b	b	b	b	a	b	b	b
D3945333-4A132	a	b	a	a	a	b	b	a	a	b	a	b	b	b	b	a	b	b	a	a	a	b	a	b	a	a	a	a	b	a	b	a	a	a	b	b	b	b	b	b	b	b	b	b	b	a	b	b	b
D1124974-4A134	a	b	a	a	a	b	b	a	a	b	a	b	b	b	b	a	b	b	a	a	a	b	a	b	a	a	a	a	b	a	b	a	a	a	b	b	b	b	b	b	b	b	b	b	b	a	-	b	b
D5578629-0	a	b	a	b	a	b	b	a	a	b	b	b	b	a	b	b	b	b	a	a	a	a	a	a	a	b	a	a	b	a	b	b	b	b	a	b	a	b	a	a	b	b	b	b	b	a	b	a	b
D1259128-0	a	b	a	b	a	b	b	a	a	b	b	b	b	a	b	b	b	b	a	a	a	a	a	a	a	b	a	a	b	a	b	b	b	b	a	b	a	b	a	a	b	b	b	b	b	a	b	a	b
D4536189-0	a	b	a	b	a	b	b	a	a	b	b	b	b	a	b	b	b	b	a	a	a	a	a	a	a	b	a	a	b	a	b	b	b	b	a	b	a	b	a	a	b	b	b	b	b	a	b	a	b
D5350170	a	b	a	b	a	b	b	a	a	b	b	b	b	a	b	b	b	b	a	a	a	a	a	-	a	b	a	a	b	a	b	b	b	b	a	b	a	b	a	a	b	b	b	b	b	a	b	a	b
D7347854-0	a	b	a	b	a	b	b	a	a	b	b	b	b	a	b	b	b	b	a	a	a	a	a	-	a	b	a	a	b	a	b	b	b	b	a	b	a	b	a	a	b	b	b	b	b	a	b	a	b
D2372377	a	b	a	b	a	b	b	a	a	b	b	b	b	a	b	b	a	b	a	a	a	a	a	a	a	b	a	a	b	a	b	b	a	b	b	b	a	b	a	a	a	b	b	-	-	a	b	a	a
D2275884	a	b	a	b	a	b	b	a	a	b	b	b	b	a	b	b	a	b	a	a	a	a	a	-	a	b	a	a	b	a	b	b	b	b	b	b	a	b	a	a	b	b	b	b	b	a	b	a	b
D3945857-4D6.46	a	b	a	b	a	b	b	a	a	b	b	b	b	a	b	b	a	b	a	a	a	a	a	b	a	b	a	a	b	a	b	b	b	b	b	b	a	b	a	a	b	b	b	b	b	a	-	a	-
D1094681-4B8.64	a	b	a	b	a	b	b	a	a	b	b	b	b	a	b	b	a	b	a	a	a	a	a	-	a	b	a	a	b	a	b	b	b	b	b	b	a	-	a	a	b	b	b	b	a	a	b	a	b
1119379-4B9.24	a	b	a	b	a	b	b	a	a	b	b	b	b	a	b	b	a	b	a	-	a	a	a	-	a	b	a	a	b	a	b	b	b	b	b	b	a	b	a	a	b	b	b	b	b	a	b	a	b
D1121076	a	b	a	b	a	b	b	a	a	b	b	b	b	a	b	b	a	b	a	a	a	-	a	-	a	b	a	a	b	a	a	a	b	b	b	b	a	b	a	a	b	b	b	b	b	a	b	a	-
D1150955-4B8.64	a	b	a	b	a	b	b	a	a	b	b	b	b	a	b	b	a	b	a	a	a	b	a	b	a	b	a	a	a	a	b	b	b	b	b	b	a	b	a	a	b	b	b	b	b	a	a	a	b
D4536699-0	a	b	a	b	a	a	b	a	a	b	b	b	b	a	b	b	a	b	a	a	a	a	-	-	a	b	a	a	b	a	b	-	b	b	b	b	a	a	a	a	b	b	b	b	b	a	b	a	b
1092216-4B12.6	a	b	a	b	a	a	b	a	a	b	b	b	b	b	b	b	a	b	b	a	b	b	a	-	a	b	a	a	b	a	b	a	b	b	b	a	a	a	a	a	b	b	b	b	b	a	a	a	b
D3957796-4B280	a	b	a	a	a	a	b	b	a	b	b	b	b	b	b	b	a	b	b	a	b	b	b	b	a	b	a	a	b	a	b	a	b	b	b	a	a	a	a	a	b	b	b	b	b	a	a	b	b
4910853-4B15.5-0	a	b	a	a	a	a	b	b	a	b	b	b	b	b	b	b	a	b	b	a	b	b	b	-	a	b	a	a	b	a	b	a	b	b	b	a	a	a	a	a	b	b	b	b	b	a	a	b	b
1081733-4B77.9	a	b	a	a	a	a	b	b	a	b	b	b	b	b	b	b	a	b	b	a	b	b	b	-	a	b	a	a	b	a	b	a	b	b	b	a	a	a	a	a	b	b	b	b	b	a	a	b	b
D3384655-4B45.5	a	b	a	a	a	a	b	b	a	b	b	b	b	b	b	b	a	b	b	a	b	b	b	b	a	b	a	a	b	a	b	a	b	b	b	a	a	a	a	a	b	b	b	b	b	a	a	b	b
D4008424-0	a	b	a	a	a	a	b	b	a	b	b	b	b	b	b	a	a	b	b	a	b	b	b	b	a	a	a	a	b	a	b	a	b	b	b	a	a	a	a	a	b	b	b	b	b	a	a	b	a
4911033-	a	b	a	a	a	a	b	b	a	b	b	b	b	b	b	a	a	b	b	a	b	b	b	-	a	a	a	a	b	a	b	a	b	b	b	a	a	a	a	a	b	b	b	b	b	a	-	b	a
998452-4B19.8	a	b	a	a	a	a	b	b	a	b	b	b	b	b	b	a	a	b	b	a	b	b	b	-	a	a	a	a	b	a	b	a	b	b	b	a	a	a	a	a	b	b	b	b	b	a	a	b	a
D3026994-1B175	a	b	a	a	a	a	b	b	b	b	a	b	b	b	b	a	b	b	b	a	b	b	b	-	a	a	a	a	b	b	b	a	a	b	b	a	a	a	a	a	b	-	b	b	b	b	a	b	a
D3024330	a	b	a	a	a	a	b	b	b	b	a	b	b	b	b	a	b	b	b	a	b	b	b	a	a	a	a	a	b	b	b	a	b	b	b	a	a	a	b	a	b	b	b	b	b	b	a	b	a
D5011135	a	b	a	a	a	a	b	b	b	b	a	b	b	b	b	a	b	b	b	a	b	b	b	-	a	a	a	a	b	b	b	a	a	b	b	a	a	a	a	a	b	b	b	b	b	b	a	b	a
D4538457-0	a	b	a	a	a	a	b	b	b	b	a	b	b	b	b	a	b	b	b	a	b	b	b	-	a	a	a	a	b	b	b	a	a	b	b	a	a	a	a	a	b	b	-	b	b	b	a	b	a
D3941536-4B27	a	b	a	a	a	a	b	b	b	b	a	b	b	b	b	a	b	b	b	a	b	b	b	-	a	a	a	a	b	b	b	a	a	b	b	a	a	a	a	a	b	b	b	b	b	b	a	b	a
D5325545-5B62.8	a	b	a	a	a	a	b	b	b	b	a	b	b	b	b	a	b	b	b	a	b	b	b	-	a	a	a	a	b	b	b	a	a	b	b	a	a	a	b	a	-	b	b	b	b	b	a	b	a
3020774-4B32.6	a	b	a	a	a	a	b	b	b	b	a	b	b	b	b	a	b	b	b	a	b	b	b	-	a	a	a	a	b	b	b	a	a	b	b	a	a	a	b	a	b	b	b	b	b	b	a	b	a
D1666326-4B31.8	a	b	a	a	a	a	b	b	b	b	a	b	b	b	b	a	b	b	b	a	b	b	b	-	a	a	a	a	b	b	b	a	a	b	b	a	a	a	b	a	-	b	b	b	b	b	a	b	a
D1282222-4B32.6	a	b	a	a	a	a	b	b	b	b	a	b	b	b	b	a	b	b	b	a	b	b	b	b	a	a	a	a	b	b	b	a	a	b	b	a	a	a	b	a	-	b	b	b	b	b	a	b	a
1090593-4B32.6	a	b	a	a	a	a	b	b	b	b	a	b	b	b	b	a	b	b	b	a	b	b	b	-	a	a	a	a	b	b	b	a	a	b	b	a	a	a	b	a	-	b	b	b	b	b	a	b	a
5411705-	a	b	a	a	a	a	b	b	b	b	a	b	b	b	b	a	b	b	b	a	b	b	b	-	a	a	a	a	b	b	b	a	a	b	b	a	a	a	b	a	b	b	b	b	b	b	a	b	a
D5324117-0	a	b	a	a	a	a	b	b	b	b	a	b	b	b	b	a	b	b	b	a	b	b	b	b	a	a	a	a	b	b	b	a	a	b	b	a	a	a	b	a	b	b	b	b	b	b	a	b	a
5323419-4B32.5	a	b	a	a	a	a	b	b	b	b	a	b	b	b	b	a	b	b	b	a	b	b	b	-	a	a	a	a	b	b	b	a	a	b	b	a	a	a	b	a	b	b	b	b	b	b	a	b	a
D11314394-2B67.4	a	b	a	a	a	a	b	b	b	b	a	b	b	b	b	a	b	b	b	a	b	b	b	-	a	a	a	a	b	b	b	a	a	b	b	a	a	a	b	a	-	b	b	b	b	b	a	b	a
D1282055-4B31.9	a	b	a	a	a	a	b	b	b	b	a	b	b	b	b	a	b	b	b	a	b	b	b	-	a	a	a	a	b	b	b	a	a	b	b	a	a	a	b	a	b	b	b	b	b	b	a	b	a
D3946317-4B31.9	a	b	a	a	a	a	b	b	b	b	a	b	b	b	b	a	b	b	b	a	b	b	b	-	a	a	a	a	b	b	b	a	a	b	b	a	a	a	b	a	-	b	b	b	b	b	a	b	a
D3944229	a	b	a	a	a	a	b	b	b	b	a	b	b	b	b	a	b	b	b	a	b	b	b	-	a	a	a	a	b	b	b	a	a	b	b	a	a	a	b	a	b	b	b	b	-	b	a	b	a
1026550-4B31.9	a	b	a	a	a	a	b	b	b	b	a	b	b	b	b	a	b	b	b	a	b	b	b	-	a	a	a	a	b	b	b	a	a	b	b	a	a	a	b	a	b	b	b	b	b	b	a	a	a
986179-4B33.1	a	b	a	a	a	a	a	b	b	b	a	b	b	b	b	a	b	b	b	a	b	b	b	-	a	a	a	a	b	b	b	a	a	b	b	a	a	a	b	a	b	b	b	b	b	b	a	a	a
D1150689-4B31.9	a	b	a	a	a	a	b	b	b	b	a	b	b	b	b	a	b	b	b	a	b	b	b	-	a	a	a	a	b	b	b	a	a	b	b	a	a	a	b	a	b	b	b	b	b	b	a	a	a
D1047433	a	b	a	a	a	b	b	b	b	b	a	b	b	b	b	a	b	b	b	a	b	b	b	b	a	a	a	a	b	b	b	a	a	b	b	a	a	a	b	a	b	-	b	b	b	-	a	a	a
1094407-4B33.1	a	b	a	a	a	b	b	b	b	b	a	b	b	b	b	a	b	b	b	a	b	b	b	-	a	a	a	a	b	b	b	a	a	b	b	a	a	a	b	a	b	b	b	b	b	b	a	a	a
D1101658-4B33.9	a	b	a	a	a	b	b	b	b	b	a	b	b	b	b	a	b	b	b	a	b	b	b	b	a	a	a	a	b	b	b	a	a	b	b	a	a	a	b	a	b	b	b	b	b	b	a	a	a
D5969620-0	a	b	a	a	a	b	b	b	b	b	a	b	b	b	b	a	b	b	b	a	b	b	b	b	a	a	a	a	b	b	b	a	a	b	b	a	a	a	b	a	b	b	b	-	-	b	a	a	a
D4540492	a	b	a	a	a	b	b	b	b	b	a	b	b	b	b	a	b	b	b	a	b	b	b	-	a	a	a	a	b	b	b	a	a	b	b	a	a	a	b	a	b	b	b	b	-	b	a	a	a
D1087915-4B33.1	a	b	a	a	a	b	b	b	b	b	a	b	b	b	b	a	b	b	b	a	b	b	b	-	a	a	a	a	b	b	b	a	a	b	b	a	a	a	b	a	b	b	b	b	b	b	a	a	a
D1087759-4B33.9	a	b	a	a	a	b	b	b	b	b	a	b	b	b	b	a	b	b	b	a	b	b	b	-	a	a	a	a	b	b	b	a	a	b	b	a	a	a	b	a	b	b	b	b	b	b	a	a	a
D4404359-2B52.1	a	b	a	a	a	b	b	b	b	b	a	b	b	b	b	a	b	b	b	a	b	b	b	b	a	a	a	a	b	b	b	a	a	b	b	a	a	a	b	a	b	b	b	b	b	-	a	a	a
D4538942	a	b	a	a	a	b	b	b	b	b	a	b	b	b	b	a	b	b	b	a	b	b	b	b	a	a	a	a	b	b	b	a	a	b	b	a	a	a	b	a	b	-	b	b	b	b	a	a	a
4440370-	a	b	a	a	a	b	b	b	b	b	a	b	b	b	b	a	b	b	b	a	b	b	b	-	a	a	a	a	b	b	b	a	a	b	b	a	a	a	b	a	b	b	b	b	b	b	a	a	a
D3943584	a	b	a	a	a	b	b	b	a	b	a	b	b	b	b	a	b	b	b	a	b	b	b	-	a	a	a	a	b	b	b	a	a	b	b	a	a	a	b	a	b	b	-	b	b	b	a	a	a
D7489064-0	a	b	a	a	a	b	b	b	a	b	a	b	b	b	b	a	b	b	b	a	b	b	b	a	a	a	a	a	b	b	b	a	a	b	b	a	a	a	b	a	b	b	b	b	b	b	a	a	a
D2303836-4B32.7	a	b	a	a	a	b	b	b	b	b	a	b	b	a	b	a	b	b	b	a	b	b	a	a	a	a	a	a	b	b	b	a	a	b	b	a	a	a	b	a	b	b	b	b	b	b	a	a	a
D19492538	a	b	a	a	a	b	b	b	b	b	a	b	b	b	b	a	a	b	b	a	b	b	b	a	a	a	a	a	b	b	b	a	a	b	b	a	a	a	b	a	b	b	-	b	b	b	a	a	a
5324800-4B35	a	b	a	a	a	b	b	b	b	b	a	b	b	b	b	a	b	b	b	a	b	b	b	-	a	a	a	a	b	b	b	a	a	b	b	a	a	a	b	a	b	b	b	b	b	b	a	a	a
1003352-4B34.4	a	b	a	a	a	b	b	b	b	b	a	b	b	b	b	a	b	b	b	a	b	b	b	-	a	a	a	a	b	b	b	a	a	b	b	a	a	a	b	a	b	b	b	b	b	b	a	a	a
D1265483-6B14.1	a	b	a	a	a	b	b	b	b	b	a	b	b	b	b	a	b	b	b	a	b	b	b	b	a	a	a	a	b	b	b	a	a	b	b	a	a	a	b	a	b	b	b	b	b	b	a	a	a
D1154865-4B35	a	b	a	a	a	b	b	b	b	b	a	b	b	b	b	a	b	b	b	a	b	b	b	-	a	a	a	a	b	b	b	a	a	b	b	a	a	a	b	a	-	b	b	b	b	b	a	a	a
988526-4B34.4	a	b	a	a	a	b	b	b	b	b	a	b	b	b	b	a	b	b	b	a	b	b	b	-	a	a	a	a	b	b	b	a	a	b	b	a	a	a	b	a	b	b	b	b	b	b	a	a	a
5324476-4B35.4	a	b	a	a	a	b	b	b	b	b	a	b	b	b	b	a	b	b	b	a	b	b	b	-	a	a	a	a	b	b	b	a	a	b	b	a	a	a	b	a	b	b	b	b	b	b	a	a	a
D5563016-0	a	b	a	a	a	b	b	b	b	b	a	b	b	b	b	a	b	b	b	a	b	b	b	b	a	a	a	a	b	b	b	a	a	b	b	a	a	a	b	a	b	b	b	b	b	b	a	a	a
D4990186-0	a	b	a	a	a	b	b	b	a	b	a	b	b	b	b	a	b	b	b	a	b	b	b	-	a	a	a	a	b	b	b	a	a	b	b	a	a	a	b	a	b	b	b	-	b	b	a	a	a
D4990614-0	a	b	a	a	a	b	b	b	b	b	a	b	b	b	b	a	b	b	b	a	b	b	b	a	a	a	a	a	b	b	b	a	a	b	b	a	a	a	b	a	b	b	b	b	b	b	b	-	a
D1315472	a	b	a	a	a	b	a	b	b	a	a	a	a	b	b	a	b	b	a	a	b	b	b	-	a	a	a	a	b	b	b	a	b	b	b	a	a	a	b	a	b	b	b	b	b	b	a	a	a
D3941480-0	a	b	a	a	a	b	a	a	b	a	a	a	a	b	b	a	b	b	b	a	b	b	b	-	a	a	a	a	b	b	b	a	b	b	a	a	a	a	b	a	b	b	b	b	b	b	a	a	a
D1110761-4B39.7	a	b	a	a	a	b	a	b	b	a	a	a	a	b	b	a	b	b	b	a	b	b	b	-	a	a	a	a	b	b	b	a	b	b	b	a	a	a	a	a	b	b	b	b	b	b	a	a	a
D2323382-4B36.1	a	b	a	a	a	b	a	b	b	a	a	a	a	b	b	a	b	b	b	a	b	b	b	b	a	a	a	a	b	b	b	a	b	b	b	a	a	a	b	a	b	b	b	b	b	b	a	a	a
D1084202-4B45.30	a	b	a	a	a	b	a	b	b	a	a	a	a	b	b	a	b	b	b	a	b	b	b	-	a	a	a	a	b	b	b	a	b	b	b	a	a	a	b	a	b	b	b	b	b	-	a	a	a
1221215-4B38.2	a	b	a	a	a	b	a	b	b	a	a	a	a	b	b	a	b	b	b	a	b	b	b	-	a	a	a	a	b	b	b	a	b	b	b	a	a	a	b	a	b	b	b	b	b	b	a	a	a
D1039221-3B81.6	a	b	a	a	a	b	a	b	b	a	a	a	a	b	b	a	b	b	b	a	b	b	b	-	a	a	a	a	b	b	b	a	b	b	b	a	a	b	b	a	b	b	b	b	b	b	a	a	a
D1081624-4B42.2	a	b	a	a	a	b	a	b	b	a	a	a	a	b	b	a	b	b	b	a	b	b	b	-	a	a	a	a	b	b	b	a	b	b	b	a	a	b	b	a	b	b	-	b	b	b	a	a	a
D3953458-4B41	a	b	a	a	a	b	a	b	b	a	a	a	a	a	b	a	b	b	b	a	b	b	b	a	a	a	a	a	b	b	b	a	b	b	b	a	a	b	b	a	b	b	b	b	-	b	a	a	a
D1027953-4B42.9	a	b	a	a	a	b	a	b	b	a	a	a	a	a	b	a	b	b	b	a	b	b	b	a	a	a	a	a	b	b	b	a	b	b	b	a	a	b	b	a	b	b	b	b	b	b	a	a	a
1120870-4B43.8	a	b	a	a	a	b	a	b	b	a	a	a	a	a	b	a	b	b	b	a	b	b	b	a	a	a	a	a	b	b	b	a	b	b	b	a	a	b	b	a	b	b	b	b	b	b	a	a	a
D2276242-4B40.2	a	b	a	a	a	b	a	b	b	a	a	a	a	a	b	a	b	b	b	a	b	b	b	a	a	a	a	a	b	b	b	a	b	b	b	a	a	b	b	a	b	b	b	b	b	b	a	a	a
D1085186-4B42	a	b	a	a	a	b	a	b	b	a	a	a	a	a	b	a	b	b	b	a	b	b	b	a	a	a	a	a	b	b	b	a	b	b	b	a	a	b	b	a	b	b	b	b	b	b	a	a	a
D3024088-4B42.9	a	b	a	a	a	b	a	b	b	a	a	a	a	a	b	a	b	b	b	a	b	b	b	a	a	a	a	a	b	b	b	a	b	b	b	a	a	b	b	a	b	b	b	b	b	b	a	a	a
D1235372-4B40.2	a	b	a	a	a	b	a	b	b	a	a	a	a	a	b	a	b	b	b	a	b	b	b	a	a	a	a	a	b	b	b	a	b	b	b	a	a	b	b	a	b	b	b	b	b	b	a	a	a
D1203546-4B44.6	a	b	a	a	a	b	a	b	b	a	a	a	a	a	b	a	a	b	b	a	b	b	b	a	a	a	a	a	b	b	b	a	b	b	b	a	a	b	b	a	b	b	b	b	-	b	a	a	a
D2291372-3B95.3	a	b	a	a	a	b	a	b	b	a	a	a	a	a	b	a	a	b	b	a	b	b	b	a	a	a	a	a	b	b	b	a	b	b	b	a	a	b	b	a	b	b	b	b	b	b	-	a	a
D1128032-4B47.2	a	b	a	a	a	b	a	b	b	a	a	a	a	a	b	a	a	b	b	a	b	b	b	a	a	a	a	a	b	b	b	a	b	b	b	a	a	b	b	a	b	b	b	-	b	b	a	a	a
D1114000-4B49.2	a	b	a	a	a	b	a	b	b	a	a	a	a	a	b	a	a	b	b	a	b	b	b	a	a	a	a	a	b	b	b	a	b	b	b	a	a	b	b	a	b	b	b	b	-	-	a	a	a
7487601--0	a	b	a	a	a	b	a	b	b	a	a	a	a	a	b	a	a	b	b	a	b	b	b	a	a	a	a	a	b	b	b	a	b	b	b	a	a	b	b	a	b	b	b	b	b	b	a	a	a
D1164394-4B47.6	a	b	a	a	a	b	a	b	b	a	a	a	a	a	b	a	a	b	b	a	b	b	b	a	a	a	a	a	b	b	b	a	b	b	b	a	a	b	b	a	b	b	b	b	b	b	a	a	a
D3936934	a	b	a	a	a	b	a	b	b	a	a	a	a	a	b	a	a	b	b	a	b	b	b	a	a	a	a	a	b	b	b	a	b	b	b	a	a	b	b	a	b	b	b	b	b	b	a	a	a
7865040--0	a	b	a	a	a	b	a	b	b	a	a	a	a	a	b	a	a	b	b	a	b	b	b	a	a	a	a	a	b	b	b	a	b	b	b	a	a	b	b	a	b	b	b	b	b	b	a	a	a
D3938849-4B46.7	a	b	a	a	a	b	a	b	b	a	a	a	a	a	b	a	a	b	b	a	b	b	b	a	a	a	a	a	b	b	b	a	b	b	b	a	a	b	b	a	b	b	b	b	b	b	a	a	a
D4409469-4B46.8	a	b	a	a	a	b	a	b	b	a	a	a	a	a	b	a	a	b	b	a	b	b	b	a	a	a	a	a	b	b	b	a	b	b	b	a	a	b	b	a	b	b	b	-	b	b	a	a	a
3533791-4B47.1	a	b	a	a	a	b	a	b	b	a	a	a	a	a	b	a	a	b	b	a	b	b	b	a	a	a	a	a	b	b	b	a	b	b	b	a	a	b	b	a	b	b	b	b	b	b	a	a	a
D3026682-4B46.7	a	b	a	a	a	b	a	b	b	a	a	a	a	a	b	a	a	b	b	a	b	b	b	a	a	a	a	a	b	b	b	a	b	b	b	a	a	b	b	a	b	b	b	b	b	b	a	a	a
D4411505-0	a	b	a	a	a	b	a	b	b	a	a	a	a	a	b	a	a	b	b	a	b	b	b	a	a	a	a	a	b	b	b	a	b	b	b	a	a	b	b	a	b	b	b	b	b	b	a	a	a
1127388-4B48.3	a	b	a	a	a	b	a	b	b	a	a	a	a	a	b	a	a	b	b	a	b	b	b	a	a	a	a	a	b	b	b	a	b	b	b	a	a	b	b	a	b	b	b	b	b	b	a	a	a
D1260520-4B50.1	a	b	a	a	a	b	a	b	b	a	a	a	a	a	b	a	a	b	b	a	b	b	b	a	a	a	a	a	b	b	b	a	b	b	b	a	b	b	b	a	b	b	b	b	b	-	a	a	a
7343164-4B50.1	a	b	a	a	a	b	a	b	b	a	a	a	a	a	b	a	a	b	b	a	b	b	b	a	a	a	a	a	b	b	b	a	b	b	b	a	b	b	b	a	b	b	b	b	b	b	a	a	a
D7333934-4B47.1	a	b	a	a	a	b	a	b	b	a	a	a	a	a	b	a	a	b	b	a	b	b	a	a	a	a	a	a	b	b	b	a	b	b	b	a	a	b	b	a	-	-	b	b	b	b	a	a	a
D4406186-0	a	b	a	a	a	b	a	b	b	a	a	a	a	a	b	a	a	b	b	a	b	b	b	a	a	a	a	a	b	b	b	a	b	b	b	a	b	b	b	a	b	b	b	b	b	b	a	a	a
D7343164-4B50.1	a	b	a	a	a	b	a	b	b	a	a	a	a	a	b	a	a	b	b	a	b	b	b	a	a	a	a	a	b	b	b	a	b	b	b	a	b	b	b	a	b	b	b	b	b	b	-	a	a
D5332072-0	a	b	a	a	a	b	a	b	b	a	a	a	a	a	b	a	a	b	b	a	b	b	a	a	a	a	a	a	b	b	b	a	b	b	b	a	b	b	b	a	b	b	a	b	b	b	a	a	a
D1108472-4B54	a	b	a	a	a	b	a	b	b	a	a	a	a	a	b	a	a	b	b	a	b	a	b	a	a	a	a	a	b	b	b	a	b	b	b	a	a	a	b	a	b	b	-	b	b	b	a	a	a
D4003628	a	b	a	b	a	b	a	b	b	a	a	a	a	a	b	a	a	b	b	a	b	b	b	a	a	a	a	a	b	b	b	a	b	b	b	a	a	b	b	a	b	b	b	b	b	b	a	a	a
D3021513-4B55.6	a	b	a	a	a	b	a	b	b	a	a	a	a	a	b	a	a	b	b	a	b	b	a	a	a	a	a	a	b	b	b	a	b	b	b	a	b	b	b	a	b	b	a	b	b	b	a	a	a
D4989257	a	b	a	a	a	b	a	b	b	a	a	a	a	a	b	a	a	b	b	a	b	b	a	a	a	a	a	a	b	b	b	a	b	b	b	a	b	b	b	a	b	b	a	b	b	b	a	a	a
4537684-4B58.4	a	b	a	a	a	b	a	b	b	a	a	a	a	a	b	a	a	b	b	a	b	b	a	a	a	a	a	a	b	b	b	a	b	b	b	a	b	b	b	a	b	b	a	b	b	b	a	a	a
D4407946-2B40	a	b	a	a	a	b	a	b	b	a	a	a	a	a	b	a	a	b	b	a	b	b	a	a	a	a	a	a	b	b	b	a	b	b	b	a	b	b	b	a	b	b	a	b	b	b	a	a	a
D1219965-4B64.2	a	b	a	a	a	b	a	b	b	a	a	a	a	a	b	a	a	b	b	a	b	b	a	a	a	a	a	a	b	b	b	a	b	b	b	a	b	b	b	a	b	b	a	b	b	b	a	a	a
D2304370-4B64.20	a	b	a	a	a	b	a	b	b	a	a	a	a	a	b	a	a	b	b	a	b	b	a	a	a	a	a	a	b	b	b	a	b	b	b	a	b	b	b	a	-	b	a	b	b	b	a	a	a
D1094331-4B64.2	a	b	a	a	a	b	a	b	b	a	a	a	a	a	b	a	a	b	b	a	b	b	a	a	a	a	a	a	b	b	b	a	b	b	b	a	b	b	b	a	b	b	a	b	a	b	a	a	a
D1242543-4B57.2	a	b	a	a	a	b	a	b	b	a	a	a	a	a	b	a	a	b	b	a	b	b	a	a	a	a	a	a	b	b	b	a	b	b	b	a	b	b	b	a	b	b	a	b	b	b	b	a	a
D5325362-0	b	b	a	a	a	b	a	b	b	a	a	a	a	a	b	a	a	b	b	a	b	b	a	a	a	a	a	a	b	b	b	a	b	b	b	a	b	a	a	a	a	b	a	-	a	b	a	a	b
D1153353-4B64.7	b	b	b	a	a	b	a	b	b	a	a	a	a	a	b	a	a	b	b	a	b	b	a	a	a	a	a	a	b	b	b	a	b	b	b	a	b	b	b	a	-	b	a	b	a	b	a	a	b
D5411567-0	b	b	b	a	a	b	a	b	b	b	a	a	a	a	b	a	a	b	b	a	b	b	a	a	a	a	a	a	b	b	b	a	b	b	b	a	b	b	b	a	a	b	a	-	a	a	a	a	-
D1124103	b	b	b	a	a	b	a	a	b	b	a	a	a	b	b	a	a	b	a	a	a	b	a	b	a	a	a	a	b	b	b	a	b	b	b	b	b	b	b	b	a	b	a	b	a	a	-	a	b
4393960-4B70.4	b	b	b	a	a	b	a	a	b	b	a	a	a	b	b	a	a	b	a	a	a	b	a	b	a	a	a	a	b	b	b	a	b	b	b	b	b	b	b	b	a	b	a	b	a	a	-	a	b
D1268716-4B75.5	b	a	b	a	a	b	a	a	b	b	a	b	b	b	a	a	a	a	a	a	a	b	a	b	a	a	a	a	b	b	b	b	a	b	b	b	b	b	b	b	a	b	b	a	a	a	b	-	b
1111526-4B71.2	b	a	b	a	a	b	a	a	b	b	a	b	b	b	-	a	a	a	a	a	a	b	a	b	a	a	a	a	b	b	b	a	b	b	b	b	b	b	b	b	a	b	a	a	a	a	b	a	b
D1238470-4B75.7	b	a	b	a	a	b	a	a	b	b	a	b	b	b	a	a	a	a	a	a	a	b	a	b	a	a	a	a	b	b	b	a	b	b	b	b	b	b	b	b	a	b	a	a	a	a	b	a	b
D3027518-4B74.80	b	a	b	a	a	b	a	a	b	b	a	b	b	b	a	a	a	a	a	a	a	b	a	b	a	a	a	a	b	b	b	b	a	b	b	b	b	b	b	b	a	b	a	a	a	a	-	a	b
D7333653-0	b	a	b	a	a	b	a	a	b	b	a	b	b	b	a	a	a	a	a	a	a	b	a	b	a	a	a	a	b	b	b	b	a	b	b	b	b	b	b	b	a	-	a	a	a	a	-	a	b
D2276745-4B75.1	b	a	b	a	a	b	a	a	b	b	a	b	b	b	a	a	a	a	a	a	a	b	a	b	a	a	a	a	b	b	b	b	a	b	b	b	b	b	b	b	a	b	a	a	a	a	-	a	b
D4409313-4B75.60	b	a	b	a	a	b	a	a	b	b	a	b	b	b	a	a	a	a	a	a	a	b	a	b	a	a	a	a	b	b	b	b	a	b	b	b	b	b	b	b	a	-	a	a	a	a	b	a	b
1129203-4B74.8	b	a	b	a	a	b	a	a	b	b	a	b	b	b	a	a	a	a	a	a	a	b	a	b	a	a	a	a	b	b	b	b	a	b	b	b	b	b	b	b	a	b	a	a	a	a	b	a	b
D1114470-4B75.20	b	a	b	a	a	b	a	a	b	b	a	b	b	b	a	a	a	a	a	a	a	b	a	b	a	a	a	a	a	b	a	a	a	b	b	b	b	b	b	b	a	b	a	a	a	a	b	a	b
D4396569	b	a	b	a	a	b	a	a	b	b	a	b	b	b	a	a	a	a	a	a	a	b	a	b	a	a	a	a	a	b	a	b	a	b	b	b	b	b	b	b	a	b	a	-	a	a	b	a	b
D4540581-0	b	a	b	a	a	b	a	a	b	b	a	b	b	b	a	a	a	a	a	a	a	b	a	b	a	a	a	a	a	b	a	b	a	b	b	b	b	b	b	b	a	b	a	a	a	a	b	a	b
D1219872-4B76.70	b	a	b	a	a	b	a	a	b	b	a	b	b	b	a	a	a	a	a	a	a	b	a	b	a	a	a	a	a	b	a	b	a	b	b	b	b	b	b	b	a	b	a	a	a	a	-	a	b
D4537971-0	b	a	b	a	a	b	a	a	b	b	a	b	b	b	a	a	a	a	a	a	a	b	a	b	a	a	a	a	a	b	a	b	a	b	b	b	b	b	b	b	a	b	a	a	a	a	b	a	b
D3936209-4B76.6	b	a	b	a	a	b	a	a	b	b	a	b	b	b	a	a	a	a	a	a	a	b	a	b	a	a	a	a	a	b	a	b	a	b	b	b	b	b	b	b	a	-	a	a	a	a	b	a	b
D1205556-0	b	a	b	a	a	b	a	a	b	b	a	b	b	b	a	a	a	a	a	a	a	b	a	b	a	a	a	a	a	b	a	b	a	b	b	b	b	b	b	b	a	b	a	a	a	a	-	a	b
D4409471-0	b	a	b	a	a	b	a	a	b	b	a	b	b	b	a	a	a	a	a	a	a	b	a	b	a	a	a	a	a	b	a	b	a	b	b	b	b	b	b	b	a	b	a	a	a	a	b	a	b
D5567403-0	b	a	b	a	a	b	a	a	b	b	a	b	b	b	a	a	a	a	a	a	a	b	a	b	a	a	a	a	a	b	a	b	a	b	b	b	b	b	b	b	a	b	a	a	a	a	-	a	b
D3947044-4B76.60	b	a	b	a	a	b	a	a	b	b	a	b	b	b	a	a	a	a	a	a	a	b	a	b	a	a	a	a	a	b	a	b	a	b	b	b	b	b	b	b	a	b	a	a	a	a	b	a	b
D4407408-0	b	a	b	a	a	b	a	a	b	b	a	b	b	b	a	a	a	a	a	a	a	b	a	b	a	a	a	a	a	b	a	b	a	b	b	b	b	b	b	b	a	b	a	a	a	a	b	a	b
D5993254	b	a	b	a	a	b	a	a	b	b	a	b	b	b	a	a	a	a	a	a	a	b	a	b	a	a	a	a	a	b	a	b	a	b	b	b	b	b	b	b	a	b	a	a	a	a	b	b	b
D1212039-4B83.4	b	a	b	b	b	b	a	a	b	b	a	b	b	b	a	b	a	a	a	b	a	b	a	b	a	b	a	a	a	b	a	b	a	a	b	b	b	b	b	a	a	b	a	a	a	a	b	a	a
D1095928-4D8.57	a	b	a	a	b	a	a	a	a	a	b	a	a	a	a	a	b	a	a	b	b	a	b	-	a	a	a	a	b	b	b	b	a	b	a	b	b	a	a	a	b	b	a	b	b	a	-	a	-
D3533520-4D40.3	a	b	a	a	b	a	a	a	a	a	b	a	a	a	a	a	b	a	b	b	b	b	b	a	a	a	a	a	b	a	b	b	a	b	a	a	b	a	a	b	b	b	a	b	b	a	a	-	-
D2246199	a	b	a	a	b	a	a	a	a	b	b	b	b	b	b	a	b	b	b	b	b	b	b	-	a	a	a	a	b	a	b	b	a	b	a	a	b	b	-	b	b	b	a	b	b	a	a	a	a
D3957015-4D41.4	a	b	a	a	b	a	a	a	a	b	a	a	a	b	b	a	b	b	b	b	b	b	b	b	a	a	a	a	b	a	b	b	a	b	a	b	b	b	a	b	b	b	a	a	b	a	b	a	a
D4543153	a	b	a	a	b	a	a	a	a	b	a	a	a	b	b	a	b	b	b	b	b	b	b	b	a	a	a	a	b	a	b	b	a	b	a	b	b	b	a	b	b	b	a	b	b	a	b	a	a
D1102564	a	b	a	a	b	a	a	a	a	b	a	a	a	b	b	a	b	b	b	b	b	b	b	b	a	a	a	a	b	a	b	b	a	b	a	b	b	b	a	b	b	-	a	b	b	a	b	a	a
D4543503-0	a	b	a	a	b	a	a	a	a	b	a	a	a	b	b	a	b	b	b	b	b	b	b	b	a	a	a	a	b	a	b	b	a	b	a	b	b	b	a	b	b	b	a	b	b	a	b	a	a
D1259786-4D46.6	a	b	a	a	b	a	a	a	a	b	a	a	a	b	b	a	a	b	b	b	b	b	b	b	a	a	a	a	b	a	b	b	a	b	a	b	b	b	a	b	b	b	a	b	b	a	-	a	-
D1229519-4D42.9	a	b	a	a	b	a	a	a	a	b	a	a	a	b	b	a	a	b	b	b	b	b	b	b	a	a	a	a	b	a	b	b	a	b	a	b	b	b	a	b	b	b	a	b	b	a	-	-	a
D1111560-4D46.6	a	b	a	a	b	a	a	a	a	b	a	a	a	b	b	a	a	b	b	b	b	b	b	b	a	a	a	a	b	a	b	b	a	b	a	b	b	b	a	b	b	b	a	b	b	-	a	a	-
D39615190	a	b	a	a	b	a	a	a	a	b	a	a	a	b	b	a	b	b	b	b	b	b	b	b	a	a	a	a	b	a	b	b	a	b	a	b	b	b	a	b	b	b	a	b	b	a	-	-	a
D1237229-4D40.4	b	b	a	a	b	a	a	a	a	b	a	a	a	b	b	a	b	b	b	b	b	b	b	b	a	a	a	a	b	a	b	b	a	b	a	b	b	b	a	b	b	b	a	b	b	a	a	a	b
1075251-4D49.6	b	b	a	a	b	a	a	a	a	b	a	a	a	b	b	a	a	b	b	b	b	b	b	b	a	a	a	a	b	a	b	b	a	b	a	b	b	b	a	b	b	b	a	b	b	b	-	a	-
D1380315-4D49.6	b	b	a	b	b	a	a	a	a	b	a	a	a	b	b	a	a	b	b	b	b	b	b	b	a	a	a	a	b	a	b	b	a	b	a	b	b	b	a	b	b	b	a	b	b	b	a	a	-
D5968882-0	b	b	a	a	b	a	a	a	a	b	a	a	a	b	b	a	a	b	b	b	b	b	b	b	a	a	a	a	b	a	b	b	a	b	a	b	b	b	a	b	b	b	a	b	b	b	a	a	-
D3936473-4D49.60	b	b	a	a	b	a	a	a	a	b	a	a	a	b	b	a	a	b	b	b	b	b	b	b	a	a	a	a	b	a	b	b	a	b	a	b	b	b	a	b	b	b	a	b	b	b	-	a	a
D5411022-0	b	b	a	a	a	a	a	a	a	b	a	a	a	b	b	a	a	b	a	a	a	b	b	b	a	a	a	a	b	a	b	b	a	b	a	b	b	b	a	b	b	b	a	b	b	b	a	-	-
1396069-4D56.5	b	b	a	a	a	a	a	a	a	b	a	a	a	b	b	a	a	b	a	a	a	b	b	b	a	a	a	a	b	a	b	b	a	b	a	b	b	b	a	b	b	b	a	b	b	b	-	a	a
D5328849	b	b	a	a	a	a	a	a	a	b	a	a	a	b	b	a	a	b	a	a	a	b	b	b	a	a	a	a	b	a	b	b	a	b	a	b	b	b	a	b	b	b	a	b	b	b	a	a	-
D1075700-5A36	a	a	b	a	b	a	b	b	b	b	b	a	a	b	a	a	a	a	b	b	b	b	b	a	b	a	b	b	a	b	a	a	b	a	b	a	a	a	b	b	a	a	b	a	a	-	-	b	a
1215677-5A0.69	a	a	b	a	b	a	b	b	b	b	b	a	a	b	a	a	a	a	b	b	b	b	b	-	b	a	b	b	a	b	a	a	b	a	b	a	a	a	b	b	a	a	b	a	a	a	-	b	a
D1226674-5A8.67	a	a	b	a	b	a	b	b	b	b	b	a	a	b	a	a	a	a	b	b	b	a	b	b	b	a	b	b	a	b	a	a	b	a	b	a	a	a	b	b	a	a	b	a	a	a	a	a	a
1069206-5A7.38	a	a	b	a	b	a	b	b	b	b	b	a	a	b	a	a	a	a	b	b	b	b	b	-	b	a	b	b	a	b	a	a	b	a	b	a	a	a	b	b	a	a	b	a	a	a	a	a	a
1071495-5A10.8	a	b	b	a	b	a	b	b	b	b	a	a	a	b	a	a	a	a	b	b	b	b	b	-	b	a	b	b	a	b	a	a	b	a	b	a	a	a	b	b	a	a	b	a	a	a	a	a	a
D1237330	a	b	b	a	b	a	b	b	b	b	a	a	a	b	a	a	a	a	b	b	b	b	b	-	b	a	b	b	a	b	a	a	a	a	b	a	a	a	b	b	a	a	b	a	a	a	a	a	a
D1201262-5A17.8	a	b	b	b	b	a	b	b	b	b	a	a	a	b	a	a	a	a	b	b	b	b	b	-	b	a	b	b	a	b	a	a	a	a	b	a	b	a	b	b	a	a	b	a	a	a	a	a	a
D1204327-5A17.80	a	b	b	b	b	a	b	b	b	b	a	a	a	b	a	a	a	a	b	b	b	b	b	b	b	a	b	b	a	b	a	a	a	a	b	a	b	a	b	b	a	a	b	a	a	a	a	a	a
D1282112-5A20.6	a	b	b	b	b	a	b	b	b	b	a	a	a	b	a	a	a	a	b	b	b	b	b	a	b	a	b	b	a	b	a	a	a	a	b	a	b	a	b	b	a	b	b	a	a	a	a	a	a
D4991845-5A19.5	a	b	b	b	a	a	b	b	b	b	a	a	a	b	a	a	a	a	b	a	b	b	b	-	b	a	b	b	a	b	a	a	a	a	b	a	b	a	b	b	a	b	b	a	a	a	a	a	a
D1253477-5A19.5	a	b	b	b	a	a	b	b	b	b	a	a	a	b	a	a	a	a	b	a	b	b	b	a	b	a	b	b	a	b	a	a	a	a	b	a	b	a	b	b	a	b	b	a	a	a	a	a	a
D4008619-5A20.60	a	b	b	b	a	a	b	b	b	b	a	a	a	b	a	a	a	a	b	a	b	b	b	-	b	a	b	b	a	b	a	a	a	a	b	a	b	a	b	b	a	b	b	a	a	a	a	a	a
D3945296-5A22.1	a	b	b	b	a	a	b	b	b	b	a	a	a	b	a	a	a	a	b	a	b	b	b	-	b	a	b	b	a	b	a	a	a	a	b	a	b	a	b	b	a	b	b	a	a	a	a	a	a
D4408251-0	a	b	b	b	a	a	b	b	b	b	a	a	a	b	a	a	a	a	b	a	b	b	b	b	b	a	b	b	a	b	a	a	a	a	b	a	b	a	b	b	a	b	b	a	a	a	a	a	a
1088638-5A21.3	a	b	b	b	a	a	b	b	b	b	a	a	a	b	a	a	a	a	b	a	b	b	b	-	b	a	b	b	a	b	a	a	a	a	b	a	b	a	b	b	a	b	b	a	a	a	a	a	a
3022248-5A21.7	a	b	b	b	a	a	b	b	b	b	a	a	a	b	a	a	a	a	b	a	b	b	b	-	b	a	b	b	a	b	a	a	a	a	b	a	b	a	b	b	a	b	b	a	a	a	a	a	a
D1102789-5A23.8	a	b	b	a	a	a	b	b	b	b	a	a	a	b	a	a	a	a	b	a	b	b	b	a	b	a	b	b	a	b	a	a	a	b	b	a	b	a	b	b	a	b	b	a	a	a	a	a	a
D1150436-5A27.3	a	b	b	b	a	a	b	b	b	b	a	a	a	b	a	a	a	a	b	a	b	b	b	b	b	a	b	b	a	b	a	a	a	b	b	a	b	a	b	b	a	b	b	a	a	a	a	a	a
3064620-5A30.6-0	a	b	b	b	a	a	b	b	b	b	a	a	a	b	a	a	a	a	b	a	b	b	b	-	b	a	b	b	a	b	a	a	a	b	b	a	b	a	b	b	a	b	b	a	a	a	a	a	a
D1140093-5A27.3	a	b	b	b	a	a	b	b	b	b	a	a	a	b	a	a	a	a	b	a	b	b	b	-	b	a	b	b	a	b	a	a	a	b	b	a	b	a	a	b	a	b	b	a	a	a	a	a	a
D4439943-3B77.80	a	b	b	b	a	a	b	b	b	b	a	a	a	b	a	a	a	a	b	a	b	b	b	-	b	a	b	b	b	b	b	a	a	b	b	a	b	a	a	b	a	b	b	a	a	a	a	a	a
D1124305-5A41.7	a	b	b	b	a	a	b	b	b	b	a	a	a	a	a	a	a	a	b	a	b	b	b	a	b	a	b	b	b	b	b	a	a	b	b	a	b	a	a	b	a	b	-	a	a	a	a	a	a
D1229482-5A33.4	a	b	b	b	a	a	b	b	b	b	a	a	a	a	a	a	a	a	b	a	b	b	b	a	b	a	b	b	b	b	b	a	a	b	b	a	b	a	a	b	a	b	b	a	a	a	a	a	a
D39669998	a	b	b	b	a	a	b	b	b	b	a	a	a	a	a	a	a	a	b	a	b	b	b	a	a	a	a	a	b	b	b	a	a	b	b	a	b	a	a	b	a	b	b	-	a	a	a	-	a
D1090438-5A37	a	b	b	b	a	a	b	b	b	b	a	a	a	a	a	a	a	a	b	a	b	b	b	a	a	a	a	a	b	b	b	a	a	b	b	a	b	a	a	b	a	b	b	a	a	a	a	a	a
D1246182-5A35.9	a	b	b	b	a	a	b	b	a	b	a	a	a	a	a	a	a	a	b	a	b	b	b	a	a	a	a	a	b	b	b	a	a	b	b	a	b	a	a	b	a	b	-	a	a	a	a	a	a
D1167440-5A37	a	b	b	b	a	a	b	b	b	b	a	a	a	a	a	a	a	a	b	a	b	b	b	a	a	a	a	a	b	b	b	a	a	a	b	a	b	a	a	b	a	b	b	a	a	a	a	a	a
D1281135-5A37	a	b	b	b	a	a	b	b	b	b	a	a	a	a	a	a	a	a	b	a	b	b	b	a	a	a	a	a	b	b	b	a	a	b	b	a	b	a	a	b	a	b	b	a	a	a	a	a	a
D5332664-5A36.60	a	b	b	b	a	a	b	b	b	b	a	a	a	a	a	a	a	a	b	a	b	b	b	a	a	a	a	a	b	b	b	a	a	b	b	a	b	a	a	b	a	b	b	a	a	a	a	a	a
D3939807-5A36.90	a	b	b	b	a	a	b	b	b	b	a	a	a	a	a	a	a	a	b	a	b	b	b	a	a	a	a	a	b	b	b	a	a	b	b	a	b	a	a	b	a	b	b	a	a	a	a	a	a
991410-5A37	a	b	b	b	a	a	b	b	b	b	a	a	a	a	a	a	a	a	b	a	b	b	b	a	a	a	a	a	b	b	b	a	a	b	b	a	b	a	a	b	a	b	b	a	a	a	a	a	a
D1205829-5A35.6	a	b	b	b	a	a	b	b	b	b	a	a	a	a	a	a	a	a	b	a	b	b	b	a	a	a	a	a	b	b	b	a	a	b	b	a	b	a	a	b	a	b	b	a	a	a	a	a	a
D4439966	a	b	b	b	a	a	b	b	b	b	a	a	a	a	a	a	a	a	b	a	b	b	b	a	a	a	a	a	b	b	b	a	a	b	b	a	a	a	a	b	a	b	b	a	a	a	a	a	a
D4404258-5A36.6	a	b	b	b	a	a	b	b	b	b	a	a	a	a	a	a	a	a	b	a	b	b	b	a	a	a	a	a	b	b	b	a	a	b	b	a	b	a	a	b	a	b	b	a	a	a	a	a	a
D1078477-5A35.9	a	b	b	b	a	a	b	b	b	b	a	a	a	a	a	a	a	a	b	a	b	b	b	a	a	a	a	a	b	b	b	a	a	b	b	a	b	a	a	b	a	b	b	a	a	a	a	a	a
D5324669	a	b	b	b	a	a	b	b	b	b	a	a	a	a	a	a	a	a	b	a	b	b	b	a	a	a	a	a	b	b	b	a	a	b	b	a	b	a	a	b	a	b	b	a	a	a	a	a	a
D4004358-5A38	a	b	b	b	a	a	b	b	b	b	a	a	a	a	a	a	a	a	b	a	b	b	b	a	a	a	a	a	b	b	b	a	a	b	b	a	b	a	a	b	a	b	b	a	a	a	a	a	a
D3956415-5A32.5	a	b	b	b	a	a	b	b	b	b	a	a	a	a	a	a	a	a	b	a	b	b	b	a	a	a	a	a	b	b	b	a	a	b	b	a	b	a	a	b	a	b	b	a	a	a	a	a	a
D5971257	a	b	b	b	a	a	b	b	b	b	a	a	a	a	a	a	a	a	b	a	b	b	b	a	a	a	a	a	b	b	b	a	a	b	b	a	b	a	a	b	a	b	b	a	a	a	a	a	a
D3023377-5A36.6	a	b	b	b	a	a	b	b	b	b	a	a	a	a	a	a	a	a	b	a	b	b	b	a	a	a	a	a	b	b	b	a	a	b	b	a	b	a	a	b	a	b	b	a	a	a	a	a	a
D2323102-5A38	a	b	b	b	a	a	b	b	b	b	a	a	a	a	a	a	a	a	b	a	b	b	b	a	a	a	a	a	b	b	b	a	a	b	b	a	b	a	a	b	a	b	b	a	a	a	a	a	a
D1098847-6B41.2	a	b	b	b	a	a	b	b	b	b	a	a	a	a	a	a	a	a	b	a	b	b	b	a	a	a	a	a	b	b	b	a	a	b	b	a	b	a	a	b	a	b	b	a	a	a	a	a	a
D982546	a	b	b	b	a	a	b	b	b	b	a	a	a	a	a	a	a	a	b	a	b	b	b	a	a	a	a	a	b	b	b	a	a	b	b	a	b	a	a	b	a	b	b	a	a	a	a	a	a
D1123065-5A36	a	b	b	b	a	a	b	b	b	b	a	a	a	a	a	b	a	a	b	a	b	b	b	a	a	b	a	a	b	b	b	a	a	b	b	a	b	a	a	b	a	b	b	a	a	a	a	a	a
D3944705	a	b	b	b	a	a	b	b	b	b	a	a	a	a	a	b	a	a	b	a	b	b	b	a	a	b	a	a	b	b	b	a	a	b	b	a	b	a	a	b	a	b	b	a	a	a	a	a	a
D5332364-5A38	a	b	b	b	a	a	b	b	b	b	a	a	a	a	a	b	a	a	b	a	b	b	b	a	a	b	a	a	b	a	b	a	a	b	b	a	b	a	a	b	a	a	b	a	a	a	a	a	a
D2309537-5A37.1	a	b	b	b	a	a	b	a	b	b	a	a	a	a	a	b	a	a	b	a	b	b	b	a	a	b	a	a	b	b	b	a	a	b	b	a	b	a	a	b	a	-	b	a	a	a	a	a	a
1089337--0	a	b	b	b	a	a	b	a	b	b	a	a	a	a	a	b	a	a	b	a	b	b	b	a	a	b	a	a	b	b	b	a	a	b	b	a	b	a	a	b	a	b	b	a	a	a	a	a	a
D3956865-5A36.6	a	b	b	b	a	a	b	a	b	b	a	a	a	a	a	b	a	a	b	a	b	b	b	a	a	b	a	a	b	b	b	a	a	b	b	a	b	a	a	b	a	b	b	a	a	a	a	a	a
3958546-5A37.1	a	b	b	b	a	a	b	a	b	b	a	a	a	a	a	b	a	a	b	a	b	b	b	a	a	b	a	a	b	b	b	a	a	b	b	a	b	a	a	b	a	b	b	a	a	a	a	a	a
D1274657	a	b	b	b	a	a	b	a	b	b	a	a	a	a	a	b	a	a	b	a	b	b	b	a	a	b	a	a	b	b	b	a	a	b	b	a	b	a	a	b	a	b	b	a	a	a	a	a	a
D4261703-0	a	b	b	b	a	a	b	a	b	b	a	a	a	a	a	b	a	a	b	a	b	b	b	a	a	b	a	a	b	b	b	a	a	b	b	a	a	a	a	b	a	b	b	a	a	a	a	a	a
1007490-5A40.7	a	b	b	b	a	a	b	a	b	b	a	a	a	a	a	b	a	a	b	a	b	b	b	a	a	b	a	a	b	b	b	a	a	b	b	a	a	a	a	b	a	b	b	a	a	a	a	a	a
D1270430-5A35.9	b	b	b	b	a	a	b	b	b	b	a	a	a	a	a	a	a	a	b	a	b	b	b	a	a	a	a	a	b	b	b	a	a	b	b	b	b	-	b	b	-	b	b	b	a	b	b	b	b
3021302-5A40.5-0	b	b	b	b	a	a	b	a	b	a	b	a	a	a	a	b	a	a	b	a	b	a	b	a	a	b	a	a	b	b	b	a	a	a	b	a	b	a	a	b	a	b	b	a	a	a	a	a	a
7337511--0	b	b	b	b	a	a	b	a	b	a	b	a	a	a	a	b	a	a	b	a	b	a	b	a	a	b	a	a	b	b	b	a	a	a	b	a	b	a	a	b	a	b	b	a	a	a	a	a	a
D3022143-5A44.7	b	b	b	b	a	a	b	a	b	a	b	a	a	a	a	b	a	a	b	a	b	a	a	a	a	b	a	a	b	b	b	a	a	a	b	a	b	a	b	a	a	b	b	a	a	a	a	a	a
D4408148-5A47.8	b	b	b	b	a	a	b	a	b	a	b	a	a	a	a	b	a	a	b	a	b	a	a	a	a	b	a	a	b	b	b	a	a	a	b	a	b	a	b	b	a	b	b	a	a	a	a	a	a
990542-5A47.1	b	b	b	b	a	a	b	a	b	a	b	a	a	a	a	b	a	a	b	a	b	a	a	a	a	b	a	a	b	b	b	a	a	a	b	a	b	a	b	b	a	b	b	a	a	a	a	a	a
D1201600-5A46.5	b	b	b	b	a	a	b	a	b	a	b	a	a	a	a	b	a	a	b	a	b	a	a	a	a	b	a	a	b	b	b	a	a	a	b	a	b	b	b	b	a	-	b	a	a	a	a	a	a
D1117168-5A49.5	b	b	b	b	a	a	b	a	b	a	b	a	a	a	a	b	a	a	b	a	b	a	a	a	a	b	a	a	b	b	b	a	a	a	b	a	b	b	b	b	a	-	b	a	a	a	a	a	a
4005514-5A47.8	b	b	b	b	a	a	b	a	b	a	b	a	a	a	a	b	a	a	b	a	b	a	a	a	a	b	a	a	b	b	b	a	a	a	b	a	b	b	b	b	a	b	b	a	a	a	a	a	a
D1267885-5A49.5	b	b	b	b	a	a	b	a	b	a	b	a	a	a	a	b	a	a	b	a	b	a	a	a	a	b	a	a	b	b	b	a	a	a	b	a	b	b	b	b	a	b	b	a	a	a	a	a	a
2259167-5A50.6	b	b	b	b	a	a	b	a	b	a	b	a	a	a	a	b	a	a	b	a	b	a	a	a	a	b	a	a	b	b	b	a	a	a	b	a	b	b	b	b	a	-	b	a	a	a	a	a	a
D1164760-5A51.8	b	b	b	b	a	a	b	a	b	a	b	a	a	a	a	b	a	a	b	a	b	a	a	a	a	b	a	a	b	b	b	a	a	a	b	a	b	b	b	b	a	b	b	a	a	a	a	a	a
D1130823-5A48.6	b	b	b	b	a	a	b	a	b	a	b	a	a	a	a	b	a	a	a	a	a	a	a	a	a	b	a	a	b	b	b	a	a	a	b	a	b	a	b	b	a	b	b	a	a	a	a	a	a
D3935002-5A48.7	b	b	b	b	a	a	b	a	b	a	b	a	a	a	a	b	a	a	a	a	a	a	a	a	a	b	a	a	b	b	b	a	a	a	b	a	b	a	b	b	a	b	b	a	a	a	a	a	a
D1088200-5A48.60	b	b	b	b	a	b	b	a	b	a	b	a	a	a	a	b	a	a	a	a	a	a	a	a	a	b	a	a	b	b	b	a	a	a	b	a	a	a	b	b	a	b	b	a	a	a	a	a	a
2252007-5A49.2	b	b	b	b	a	b	b	a	b	a	b	a	a	a	a	b	a	a	a	a	a	b	a	a	a	b	a	a	b	b	b	a	a	a	b	a	a	a	b	b	a	b	b	a	a	a	a	a	a
1007057-5A50.3	b	b	b	b	a	b	b	a	b	a	b	a	a	a	a	b	a	a	a	a	a	b	a	a	a	b	a	a	b	b	b	a	a	a	b	a	a	a	b	b	a	b	b	a	a	a	a	a	a
5331668--0	b	b	b	b	a	b	b	a	b	a	b	a	a	a	a	b	a	a	a	a	a	b	a	a	a	b	a	a	b	b	b	a	a	a	b	a	a	a	b	b	a	b	b	a	a	a	a	a	a
D14582613	b	b	b	b	a	a	b	a	b	a	b	a	a	a	a	b	a	a	a	a	a	b	a	a	a	b	a	a	b	b	b	a	a	a	b	a	a	a	a	b	a	b	b	a	a	a	a	a	a
D5563263	b	b	b	b	a	b	b	a	b	a	b	a	a	a	a	b	a	a	a	a	a	b	a	a	a	b	a	a	a	b	a	a	a	a	b	a	a	a	b	b	a	b	b	a	a	a	a	a	a
D4537020-5A57.5	b	b	b	b	a	b	b	a	b	a	b	a	a	a	a	b	a	a	a	a	a	b	a	a	a	b	a	a	a	b	a	a	a	a	b	a	a	a	b	b	a	b	b	a	a	a	a	a	a
1090624-5A58.3	b	b	b	b	a	b	b	a	b	a	b	a	a	a	a	b	a	a	a	a	a	b	a	a	a	b	a	a	a	b	a	a	a	a	b	a	a	a	b	b	a	b	b	a	a	a	a	a	a
984463-5A57.8	b	b	b	b	a	b	b	a	b	a	b	a	a	a	a	b	a	a	a	a	a	b	a	a	a	b	a	a	a	b	a	a	a	a	b	a	a	a	b	b	a	b	b	a	a	a	a	a	a
1021045-5A57.8	b	b	b	b	a	b	b	a	b	a	b	a	a	a	a	b	a	a	a	a	a	b	a	a	a	b	a	a	a	b	a	a	a	a	b	a	a	a	b	b	a	b	b	a	a	a	a	a	a
D1255582-5A57.80	b	b	b	b	a	b	b	a	b	a	b	a	a	a	a	b	a	a	a	a	a	b	a	a	a	b	a	a	a	b	a	a	a	a	b	a	a	a	b	b	a	b	b	a	a	a	a	a	a
991628-5A57.8	b	b	b	b	a	b	b	a	b	a	b	a	a	a	a	b	a	a	a	a	a	b	a	a	a	b	a	a	a	b	a	a	a	a	b	a	a	a	b	b	a	b	b	a	a	a	a	a	a
4993572-5A57.8	b	b	b	b	a	b	b	a	b	a	b	a	a	a	a	b	a	a	a	a	a	b	a	a	a	b	a	a	a	b	a	a	a	a	b	a	a	a	b	b	a	b	b	a	a	a	a	a	a
D1236247-5A58.9	b	b	b	b	a	b	b	a	b	a	b	a	a	a	a	b	a	a	a	a	a	b	a	a	a	b	a	a	a	b	a	a	a	a	b	a	a	a	b	b	a	b	b	a	a	a	a	a	a
D3951179	b	b	b	b	a	b	b	a	b	a	b	a	a	a	b	b	a	a	a	a	a	b	a	a	a	b	a	a	a	b	a	a	a	a	b	a	a	a	b	b	a	b	-	a	a	a	a	a	a
D1236247-5A58.12	b	b	b	b	a	b	b	a	b	a	b	a	a	a	a	b	a	a	a	a	a	b	a	a	a	b	a	a	a	b	a	a	a	a	b	a	a	a	b	b	a	-	b	a	a	a	a	a	a
D1236247-5A58.10	b	b	b	b	a	b	b	a	b	a	b	a	a	a	a	b	a	a	a	a	a	b	a	a	a	b	a	a	a	b	a	a	a	a	b	a	a	a	b	b	a	b	b	a	a	a	a	a	a
D1236247-5A58.8	b	b	b	b	a	b	b	a	b	a	b	a	a	a	a	b	a	a	a	a	a	b	a	a	a	b	a	a	a	b	a	a	a	a	b	a	a	a	b	b	a	b	b	a	a	a	a	a	a
D1236247-5A58.7	b	b	b	a	a	b	b	a	b	a	b	a	a	a	a	b	a	a	a	a	a	b	a	a	a	b	a	a	a	b	a	a	a	a	b	a	a	a	b	b	a	b	b	a	a	a	a	a	a
D1103819-5A59.7	b	b	b	a	b	b	b	a	b	b	b	a	a	a	a	b	a	a	a	b	a	b	a	a	a	b	a	a	a	b	a	a	a	a	b	a	a	a	b	b	a	b	b	a	a	a	a	a	a
1095162-5A59.5	b	b	b	a	b	b	b	a	b	b	b	a	a	a	a	b	a	a	a	b	a	b	a	a	a	b	a	a	a	b	a	a	a	a	b	a	a	a	b	b	a	b	b	a	a	a	a	a	a
1104805-5A59.5	b	b	b	a	b	b	b	a	b	b	b	a	a	a	a	b	a	a	a	b	a	b	a	a	a	b	a	a	a	b	a	a	a	a	b	a	a	a	b	b	a	b	b	b	a	a	a	a	a
D3026598-5A60.8	b	b	b	a	b	b	b	a	b	b	b	a	a	a	a	b	a	a	a	b	a	b	a	a	a	b	a	a	a	b	a	a	a	a	b	a	a	a	b	b	a	b	b	b	a	a	a	a	a
D5352707-0	b	b	b	a	b	b	b	a	b	b	b	a	a	a	a	b	a	a	a	b	a	b	a	a	a	b	a	a	a	b	a	a	a	a	b	a	a	a	b	b	a	b	b	b	-	a	a	a	a
D1106058-5A60	b	b	b	a	b	b	b	a	b	b	b	a	a	a	a	a	a	a	a	b	a	b	a	a	a	a	a	a	b	b	b	a	a	a	b	a	a	a	a	b	a	b	b	b	a	a	a	a	a
D4993136-0	b	b	b	a	b	b	b	a	b	b	b	a	a	a	a	a	a	a	a	b	a	b	a	a	a	a	a	a	b	b	b	a	a	a	b	a	a	a	a	b	a	b	b	b	a	-	a	a	a
3951803-5A61.3-0	b	b	b	a	b	b	b	a	b	b	b	a	a	a	a	a	a	a	a	b	a	b	a	a	a	a	a	a	b	b	b	a	a	a	b	a	a	a	a	b	a	b	b	b	a	a	a	-	a
1220965-5A61.3	b	b	b	a	b	b	b	a	b	b	b	a	a	a	a	a	a	a	a	b	a	b	a	a	a	a	a	a	b	b	b	a	a	a	b	a	a	a	a	b	a	b	b	b	a	a	a	a	a
D1216394-5A66.4	b	b	b	a	b	b	b	b	b	a	a	a	a	a	a	a	a	a	a	b	a	-	a	a	a	a	a	a	b	b	b	a	a	a	b	a	a	a	a	b	a	b	b	b	a	a	a	a	a
1244725-5A70.5	b	b	b	a	b	b	b	b	b	a	a	a	a	a	a	a	a	a	a	b	a	b	a	a	a	a	a	a	b	b	b	a	a	a	b	a	a	a	a	b	a	b	b	b	a	a	a	a	a
D1062493-5A65.2	b	b	b	a	b	b	b	b	b	a	a	a	a	a	a	a	a	a	a	b	a	b	a	a	a	a	a	a	b	b	b	a	a	a	b	a	a	a	a	b	a	b	b	b	a	a	a	a	a
D1126926	b	a	b	a	b	b	b	b	b	a	a	b	b	a	a	a	a	a	a	b	a	a	a	a	a	a	a	a	b	b	b	a	a	a	b	a	a	a	a	b	a	b	-	b	a	a	a	a	a
D1119035-5A66.3	b	b	b	a	b	b	b	b	b	a	a	b	b	a	a	a	a	a	a	b	a	a	a	a	a	a	a	a	b	b	b	a	a	a	b	a	a	a	a	b	a	b	b	b	a	a	a	a	a
D1217160-5A68.5	b	b	b	a	b	b	b	b	b	a	a	b	b	a	a	a	a	a	a	b	a	a	a	a	a	a	a	a	b	b	b	a	a	a	b	a	a	a	a	b	a	b	b	b	a	a	a	a	a
3023012-5A68.5-0	b	b	b	a	b	b	b	b	b	a	a	b	b	a	a	a	a	a	a	b	a	a	a	a	a	a	a	a	b	b	b	a	a	a	b	a	a	a	a	b	a	b	b	b	a	a	a	a	a
D4544413-0	b	b	b	a	b	b	b	b	b	a	a	b	b	a	a	a	a	a	a	b	a	a	a	a	a	a	a	a	b	b	b	a	a	a	b	a	a	a	a	b	a	b	b	b	a	a	a	a	a
D3934778-5A80.1	b	b	b	a	b	b	b	b	b	a	a	b	b	a	a	a	a	a	a	b	a	a	a	a	a	a	a	a	b	b	b	a	a	a	b	a	a	a	a	b	a	b	b	b	a	a	a	a	a
D1696114-5A73.1	b	b	b	a	b	b	b	b	b	a	a	b	b	a	a	a	a	a	a	b	a	a	a	a	a	a	a	a	b	b	b	a	a	a	b	a	a	a	a	b	a	b	b	b	a	a	a	a	a
D4538231-5A77	b	b	b	a	b	b	b	b	b	a	a	b	b	a	a	a	a	a	a	b	a	a	a	a	a	a	a	a	b	b	b	a	a	a	b	a	a	a	a	b	a	b	b	b	a	a	a	a	a
D1132696-5A80.5	b	b	b	a	b	b	b	b	b	a	a	b	b	a	a	a	a	a	a	b	a	a	a	a	a	a	a	a	b	b	b	a	a	a	b	a	a	a	a	b	a	b	b	b	a	a	a	a	a
D4393962-5A79.4	a	b	b	a	b	b	b	b	b	a	a	b	b	a	a	a	a	a	a	b	a	a	a	a	a	a	a	a	b	b	b	a	a	a	b	a	a	a	a	b	a	b	b	b	a	a	a	a	a
1094038-5A80.6	b	b	b	a	b	b	b	b	b	a	a	b	b	a	a	a	a	a	a	b	a	a	a	a	a	a	a	a	b	b	b	a	a	a	b	a	a	a	a	b	a	b	b	b	a	a	a	a	a
D5340188	b	b	b	a	b	b	b	b	b	a	a	b	b	a	a	a	a	a	a	b	a	a	a	a	a	a	a	a	b	b	b	a	a	a	b	a	a	a	a	b	a	-	b	b	a	a	a	a	a
D987613-5A70.7	b	b	b	a	b	b	b	b	b	a	a	b	b	a	a	a	a	a	a	b	a	a	a	a	a	a	a	a	b	b	b	a	a	a	b	a	a	a	a	b	a	b	b	b	a	a	a	a	a
1229860-5A80.1	b	b	b	b	b	b	b	b	b	a	a	b	b	a	a	a	b	a	a	b	a	a	a	a	a	a	a	a	b	b	b	a	b	a	b	a	a	a	a	b	a	b	b	b	a	a	a	a	a
D4405949-3B13.5	b	b	b	b	b	b	b	b	b	a	a	b	b	a	a	a	b	a	a	b	a	a	a	a	a	a	a	a	b	b	b	a	b	a	b	a	a	a	a	b	a	b	b	-	a	a	a	a	a
D4008159-5A79.6	b	b	b	b	b	b	b	b	b	a	a	b	b	a	a	a	b	a	a	b	a	a	a	a	a	a	a	a	b	b	b	a	b	a	b	a	a	a	a	b	a	b	b	b	a	a	a	a	a
1714015-5A84.9	b	b	b	b	b	b	b	b	b	a	a	b	b	a	a	b	b	a	a	b	a	a	a	a	a	b	a	a	b	b	b	b	b	a	b	a	a	a	a	a	a	b	b	b	a	a	a	a	a
1196104-5A84.9	b	b	b	b	b	b	b	b	b	a	a	b	b	a	a	b	b	a	a	b	a	a	a	a	a	b	a	a	b	b	b	b	b	a	b	a	a	a	a	a	a	b	b	b	a	a	a	a	a
D1163449-5A84.9	b	b	b	b	b	b	b	b	b	a	a	b	b	a	a	b	b	a	a	b	a	a	a	a	a	b	a	a	b	b	b	b	b	a	b	a	a	a	a	a	a	b	b	b	a	a	a	a	a
3222345-5A86.7	b	b	b	b	b	b	b	b	b	a	a	b	b	a	a	b	b	a	b	b	b	a	a	a	a	b	a	a	b	b	b	b	b	a	b	a	a	a	a	a	a	b	b	b	a	a	a	a	a
3064415-5A89.8	b	b	b	b	b	b	b	b	b	a	a	b	b	a	b	b	b	b	b	b	b	a	a	a	a	b	a	a	b	b	b	b	a	b	b	a	a	a	a	a	a	b	b	b	a	a	a	a	a
1024858-1B149	b	b	b	b	b	b	b	b	b	a	a	b	b	a	b	b	b	b	b	b	b	a	a	a	a	b	a	a	b	b	b	b	a	b	b	a	a	a	a	a	a	b	b	b	a	a	a	a	a
D1109852-3B95	b	b	b	b	b	b	b	b	b	a	a	b	b	a	b	b	b	b	b	b	b	a	a	a	a	b	a	a	b	b	b	b	a	b	b	a	a	a	a	a	a	b	b	b	a	a	a	a	a
D1094418-5B66.1	b	b	b	b	b	b	b	b	b	a	a	b	b	a	b	b	b	b	b	b	b	a	a	a	a	b	a	a	b	b	b	b	a	b	b	a	a	a	a	a	a	b	-	b	a	a	a	a	a
D1176032-5A89.7	b	b	b	b	b	b	b	b	b	a	a	b	b	a	b	b	b	b	b	b	b	a	a	a	a	b	a	a	b	b	b	b	a	b	b	a	a	a	a	a	a	b	b	b	a	a	a	a	a
5010813-	b	b	b	b	b	b	b	b	b	a	a	b	b	a	b	b	b	b	b	b	b	a	a	a	a	b	a	a	b	b	b	b	a	b	b	a	a	a	a	a	a	a	b	b	a	a	a	a	a
D4992931-0	b	b	b	b	b	b	b	b	b	a	a	b	b	a	b	b	b	b	b	b	b	a	a	a	a	b	a	a	b	a	b	b	a	b	b	a	a	a	a	a	a	a	b	b	a	a	a	a	a
1131350-5A91.6	b	b	b	b	b	b	b	b	b	a	a	b	b	a	b	b	b	b	b	b	b	a	a	a	a	b	a	a	b	a	b	b	a	b	b	a	a	a	a	a	a	a	b	b	a	a	a	a	a
D1127493	b	b	b	a	b	b	b	b	b	a	a	b	b	a	b	b	b	b	b	b	b	a	a	a	a	b	a	a	b	a	b	b	a	b	b	a	a	a	a	a	a	a	b	b	a	a	a	a	a
D7876125-0	b	b	b	a	b	b	b	b	b	a	a	b	b	a	b	b	b	b	b	b	b	a	a	a	a	b	a	a	a	a	a	b	a	b	a	a	a	b	a	a	a	a	b	b	a	a	a	a	a
5357328-	b	b	b	a	b	b	b	b	b	a	a	b	b	a	b	b	b	b	b	b	b	a	a	a	a	b	a	a	a	a	a	b	a	b	a	a	a	b	a	a	a	a	b	b	a	a	a	a	a
D1863337-2B76	b	b	b	a	b	b	b	b	b	b	a	b	b	a	b	b	b	b	b	b	b	a	a	a	a	b	a	a	a	a	a	b	a	b	a	a	b	b	a	a	a	a	-	b	a	a	a	a	a
3222249-5A115	b	b	b	a	b	b	b	b	b	b	a	b	b	a	b	b	b	b	b	b	b	a	a	a	a	b	a	a	a	a	a	b	a	b	a	a	b	b	b	a	a	a	b	b	a	a	a	a	a
D4991499	b	b	b	a	b	b	b	b	b	b	a	b	b	a	b	b	b	b	b	b	b	a	a	a	b	b	a	a	a	a	a	b	a	b	a	a	b	b	b	a	a	a	b	b	a	a	a	a	a
D6039835-7A69.3	b	b	b	a	b	b	b	b	b	b	a	b	b	b	b	b	b	b	b	b	b	a	a	a	b	b	b	b	b	a	b	a	a	b	b	a	b	b	b	a	a	a	b	b	a	a	a	a	a
D3940849	b	b	b	a	b	b	b	b	b	b	a	b	b	b	b	b	b	b	b	b	b	a	a	b	b	b	b	b	b	a	b	a	a	b	b	a	b	b	b	a	a	a	b	b	a	a	a	a	a
1091871-5A129	b	b	b	a	b	b	b	a	b	b	a	b	b	b	b	a	b	b	b	b	b	a	a	-	b	a	b	b	b	a	b	b	a	b	b	a	b	b	b	a	a	a	a	b	a	a	a	a	a
989900-5A129	b	b	b	a	b	b	b	a	b	b	a	b	b	b	-	a	b	b	b	b	b	a	a	-	b	a	b	b	b	a	b	b	a	b	b	a	b	b	b	a	a	a	a	b	a	a	a	a	a
3023081-3B13.5-0	b	b	b	a	b	b	b	a	b	b	a	b	b	b	a	a	b	a	b	b	b	a	a	-	b	a	b	b	b	a	b	b	a	b	b	a	b	b	b	a	a	a	a	b	a	a	a	a	a
D1031101-3B12.5	b	b	b	a	b	b	b	a	b	b	a	b	b	b	a	a	b	a	b	b	b	a	a	a	b	a	b	b	b	a	b	b	a	b	b	a	b	b	b	a	a	a	a	b	a	a	-	a	-
978762-3B14.3	b	b	b	a	b	b	b	a	b	b	a	b	b	b	a	a	b	a	b	b	b	a	a	b	b	a	b	b	b	a	b	b	a	b	b	a	b	b	b	b	a	a	a	a	a	a	a	a	a
D6031134-3B14.20	b	b	b	b	b	b	b	a	b	a	a	b	b	b	a	a	b	a	b	b	b	a	a	a	b	a	b	b	b	a	b	a	a	b	b	a	b	b	b	a	a	-	a	a	a	a	a	a	a
D1044459-3B16.9	b	b	b	b	b	b	b	a	b	b	a	b	b	b	a	a	b	a	b	b	b	b	a	-	b	a	b	b	b	a	b	b	a	b	b	a	b	b	b	b	a	a	a	a	a	a	a	a	a
D4407720-0	b	b	b	b	b	b	b	a	b	b	a	b	b	b	a	a	b	a	b	b	b	b	a	a	b	a	b	b	b	a	b	b	a	a	b	a	b	b	b	b	a	a	a	a	a	a	a	a	-
D4990088-4D4.01	b	b	b	b	b	b	b	a	b	b	a	b	b	b	a	a	b	a	b	b	b	b	a	-	b	a	b	b	b	a	b	a	a	b	b	a	b	b	b	b	a	a	a	a	a	a	a	a	a
1029978-5A149	b	b	b	b	b	b	b	a	b	b	a	b	b	b	a	a	b	a	b	b	b	b	a	-	b	a	b	b	b	a	b	a	a	a	b	a	b	b	b	b	a	a	a	a	a	a	a	a	a
1007107-	b	b	b	b	b	b	b	a	b	b	a	b	b	b	a	a	b	a	b	b	b	b	a	b	b	a	b	b	b	a	b	a	a	a	b	a	b	b	b	b	a	a	a	a	a	a	a	a	a
D4394734-0	b	b	b	b	b	b	b	a	b	b	a	b	b	b	a	a	b	a	b	b	b	a	a	-	b	a	b	b	b	a	b	a	a	a	b	a	b	b	b	b	a	a	a	b	a	a	a	a	a
2275462-5A151	b	b	b	b	b	b	b	a	b	b	a	b	b	b	a	a	b	a	b	b	b	b	a	-	b	a	b	b	b	a	b	a	a	a	b	a	b	b	b	b	a	a	a	b	a	a	a	a	a
D4733869	b	b	b	b	b	b	b	a	b	b	a	b	b	b	a	a	b	a	b	b	b	b	a	-	b	a	b	b	a	a	a	a	a	a	b	a	b	b	b	b	-	a	b	b	a	a	a	a	b
D4261774-6B28	b	b	b	b	b	b	b	a	b	b	a	b	b	b	a	a	b	a	b	b	b	b	a	b	b	a	b	b	a	a	a	a	a	a	b	a	b	b	b	b	a	a	b	b	a	a	a	a	-
D3026411-5A156	b	b	b	b	b	b	b	a	b	b	a	b	b	b	b	a	b	a	b	b	b	b	a	b	b	a	b	b	a	a	a	a	a	a	b	a	b	b	b	b	a	a	b	b	a	a	a	a	b
D3943451-5B0.13	b	a	b	a	b	a	a	b	a	b	b	a	a	b	a	a	b	a	a	b	a	a	a	a	a	a	a	a	b	a	b	b	b	b	a	a	a	b	a	b	b	-	a	a	b	b	b	b	b
D1209883-5B0.65	b	a	b	a	b	a	a	b	a	b	b	a	a	b	a	a	b	a	a	b	a	a	a	-	a	a	a	a	b	a	b	b	b	b	a	a	a	b	a	b	b	a	a	a	b	b	-	b	b
D3941391-2B80.8	b	a	b	a	b	a	a	b	a	b	b	a	a	b	a	a	b	a	a	b	a	a	a	-	a	a	a	a	b	a	b	b	b	b	a	a	a	b	a	b	b	a	a	a	b	b	b	b	b
D1106943-5B3.49	b	a	b	a	b	a	a	b	a	b	b	a	a	b	a	a	b	a	a	b	a	a	a	-	a	a	a	a	b	a	b	b	b	b	a	a	b	b	a	b	b	a	a	a	b	b	-	b	b
D1267158	b	a	b	a	b	a	a	b	a	b	b	a	a	b	a	a	b	a	a	b	a	a	a	a	a	a	a	a	b	a	b	b	b	b	a	a	b	b	a	b	b	a	a	a	b	b	a	b	b
1090007-5B4.15	b	a	b	a	b	a	a	b	a	b	b	a	a	b	a	a	b	a	a	b	a	a	a	-	a	a	a	a	b	a	b	b	b	b	a	a	b	b	a	b	b	b	a	a	b	b	a	b	b
2252718-5B6.63	b	a	b	a	b	a	a	b	a	b	b	a	a	b	a	a	b	a	a	b	a	a	a	-	a	a	a	a	b	a	b	b	b	b	a	a	b	b	a	b	b	b	a	a	b	b	-	b	b
D3938487-0	b	a	b	a	b	a	a	b	a	b	b	a	a	b	a	a	b	a	a	b	a	a	a	-	a	a	a	a	b	a	b	b	b	b	a	a	b	b	a	b	b	b	-	a	b	b	a	b	b
D5331731-0	b	a	b	a	b	a	a	a	a	b	b	a	a	b	a	a	b	a	a	b	a	b	-	a	b	a	b	b	a	a	a	b	b	b	a	a	b	b	b	b	b	b	a	b	b	b	a	b	b
D7326738-0	b	b	b	b	a	a	b	a	b	b	b	b	a	b	a	b	b	b	a	a	a	b	a	b	b	b	b	b	a	b	a	b	b	b	a	a	b	b	a	b	b	a	b	b	b	a	b	b	b
D55408605	b	b	b	a	a	a	a	a	a	a	b	a	a	b	a	b	b	a	a	a	a	b	a	-	b	b	b	b	a	b	a	b	b	b	a	a	b	b	b	a	b	b	b	b	b	b	a	b	b
D1222275-0	b	b	b	a	b	a	a	a	a	a	b	a	a	b	a	b	b	a	a	b	a	b	a	-	b	b	b	b	a	b	a	b	b	b	a	a	b	b	a	b	b	-	b	b	b	a	-	b	b
D4536602-0	b	a	b	a	b	a	a	a	a	b	a	a	a	b	a	b	b	a	a	b	a	b	a	a	b	b	b	b	a	b	a	b	b	b	a	a	b	b	a	a	b	a	b	b	b	a	-	b	-
3021578-5B11.5	b	b	b	a	b	a	a	a	a	b	b	a	a	b	a	b	b	a	a	b	a	b	a	-	b	b	b	b	a	b	a	b	b	b	a	a	b	b	a	a	b	a	b	b	b	a	-	b	b
D3935798-0	b	b	b	a	b	a	a	a	a	a	b	a	a	b	a	b	b	a	a	b	a	b	a	-	b	b	b	b	a	b	a	b	b	b	a	a	b	b	a	a	b	a	b	b	b	a	a	b	b
4989045-5B18.2	b	b	b	a	b	a	a	a	a	a	b	a	a	b	a	b	b	a	a	b	a	b	a	-	b	b	b	b	a	b	a	b	b	b	a	a	b	b	a	a	b	a	b	b	b	a	-	b	b
D4540133-5B16.10	b	b	b	a	-	a	a	a	a	a	b	a	a	b	a	b	b	a	a	a	a	b	a	-	b	b	b	b	a	b	a	b	b	b	a	-	b	b	a	a	b	a	b	b	b	a	a	b	b
D4990158	b	b	b	b	a	a	a	a	a	a	b	a	a	b	a	b	b	a	a	a	a	b	a	-	b	b	b	b	a	b	a	b	b	b	a	a	b	b	a	a	b	b	b	b	b	-	-	b	b
D4410661	b	b	b	a	a	a	a	a	a	a	b	a	a	b	a	b	b	a	a	a	a	b	a	a	b	b	b	b	a	b	a	b	b	b	a	a	b	b	a	a	b	a	b	b	b	a	a	b	b
D3945200-5B16.10	b	b	b	a	a	a	a	a	a	a	b	a	a	b	a	b	b	a	a	a	a	b	a	-	b	b	b	b	a	b	a	b	b	b	a	a	b	b	a	a	b	a	b	b	b	a	-	b	b
D1217584-5B15.7	b	b	b	a	a	a	a	a	a	a	b	a	a	b	a	b	b	a	a	a	a	b	a	-	b	b	b	b	a	b	a	b	b	b	a	a	b	b	a	a	b	a	b	b	b	a	-	b	b
D3532649-5B16.6	b	b	b	a	a	a	a	a	a	a	b	a	a	b	a	b	b	a	a	a	a	b	a	-	b	b	b	b	a	b	a	b	b	b	a	a	b	b	a	a	b	a	b	b	b	a	a	b	b
D1213301-5B15.10	b	b	b	a	a	a	a	a	a	a	b	a	a	b	a	b	b	a	a	a	a	b	a	-	b	b	b	b	a	b	a	b	b	b	a	a	b	b	a	a	b	a	b	b	b	a	b	b	b
4261410--0	b	b	b	a	a	a	a	a	a	a	b	a	a	b	a	b	b	a	a	a	a	b	a	-	b	b	b	b	a	b	a	b	b	b	a	a	b	b	a	a	b	a	b	b	b	a	-	b	b
D4538478-0	b	b	b	a	a	a	a	a	a	a	b	a	a	b	a	b	b	a	a	a	a	b	b	-	b	b	b	b	a	b	a	b	b	b	a	a	b	b	a	a	a	a	b	b	b	a	b	b	b
1151749-	b	b	b	a	a	a	a	a	a	a	b	a	a	b	a	b	b	a	a	a	a	b	a	-	b	b	b	b	a	b	a	b	b	b	a	a	b	b	a	a	b	a	b	b	b	a	-	b	b
D4664078-0	b	b	b	a	a	a	a	a	a	a	b	a	a	b	a	b	b	a	a	a	a	b	b	a	b	b	b	b	a	b	a	b	b	b	a	a	b	b	a	a	b	a	b	b	b	a	a	b	-
1163509-5B25.4	b	b	b	a	a	a	a	a	a	a	b	a	a	b	a	b	b	a	a	a	a	b	b	-	b	b	b	b	a	b	a	b	b	b	a	a	b	b	a	a	b	a	b	b	b	a	a	b	b
986240-5B24.9	b	b	b	a	a	a	a	a	a	a	b	a	a	b	a	b	b	a	a	a	a	b	b	a	b	b	b	b	a	b	a	b	b	b	a	a	b	b	a	a	b	a	b	b	b	a	b	b	b
1011847-5B26.1	b	b	b	a	a	a	a	a	a	a	b	a	a	b	a	b	b	a	a	a	a	b	b	-	b	b	b	b	a	b	a	b	b	b	a	a	b	b	a	a	b	a	b	b	b	a	-	b	a
D1104463-5B24.4	b	b	b	a	a	a	a	a	a	a	b	a	a	b	a	b	b	a	a	a	a	b	b	b	b	b	b	b	a	b	a	b	b	b	a	a	b	b	a	a	b	a	b	b	-	a	-	b	a
D3947742-0	b	b	b	a	a	a	a	a	a	a	b	a	a	b	a	b	b	a	a	a	a	b	b	-	b	b	b	b	a	b	a	b	b	b	a	a	b	b	a	a	b	a	b	b	b	a	-	b	a
986319-5B27.4	b	b	b	a	a	a	a	a	a	a	b	a	a	b	a	b	b	a	a	a	a	b	b	-	b	b	b	b	a	b	a	b	b	b	a	a	b	b	a	a	b	a	b	b	b	a	b	b	a
2262570-5B27.6	b	b	b	a	a	a	a	a	a	a	b	a	a	b	a	b	b	a	a	a	a	b	b	-	b	b	b	b	a	b	a	b	b	b	a	a	b	b	a	a	b	a	b	b	b	a	-	b	a
D4992643-0	b	b	b	a	a	a	a	a	a	a	b	a	a	b	a	b	b	a	a	a	a	b	b	a	b	b	b	b	b	b	b	b	b	b	a	a	b	b	a	a	b	a	b	b	b	a	-	b	a
1129054-5B25.1	b	b	b	a	a	a	a	a	a	a	b	a	a	b	a	b	b	a	a	a	a	b	b	-	b	b	b	b	b	b	b	b	b	b	a	a	b	b	a	a	b	a	b	b	b	a	-	b	a
D3533658	b	b	b	a	a	a	a	a	a	b	b	a	a	b	a	b	b	a	a	a	a	b	b	a	b	b	b	b	b	b	b	b	b	b	a	a	b	b	a	a	b	a	b	b	b	a	-	b	a
D4991852-5B29.80	b	b	b	a	a	a	a	a	a	b	b	a	a	b	a	b	b	a	a	a	a	b	b	-	b	b	b	b	b	b	b	b	b	b	a	a	b	b	a	a	b	-	b	b	b	a	-	b	a
D3533160-5B27.6	b	b	b	a	a	a	a	a	a	b	b	a	a	b	a	b	b	a	a	a	a	b	b	a	b	b	b	b	b	b	b	b	b	b	a	a	b	b	a	a	b	a	b	b	b	a	a	b	a
D7333589-1B96.9	b	b	b	a	a	a	a	a	a	b	b	a	a	b	a	b	b	a	a	a	a	b	b	-	b	b	b	b	b	b	b	b	b	b	a	a	b	b	a	a	b	a	b	b	b	a	-	b	a
D39582539-0	b	b	b	a	a	a	a	a	a	b	b	a	a	b	a	b	b	a	a	a	a	b	b	b	b	b	b	b	b	b	b	b	b	b	a	a	b	b	a	a	b	a	b	b	b	a	-	b	a
D3025183-5B29.10	b	b	b	a	a	a	a	a	a	b	b	a	a	b	a	b	b	a	a	a	a	b	b	-	b	b	b	b	b	b	b	b	b	b	a	a	b	b	a	a	-	a	b	b	b	a	b	b	a
D7342192	b	b	b	a	a	a	a	a	a	b	b	a	a	b	a	b	b	a	a	a	a	b	b	a	b	b	b	b	b	b	b	a	b	b	a	a	b	b	a	a	b	a	-	b	-	a	-	b	a
D4705949	b	b	a	a	a	a	a	a	a	b	b	a	a	b	a	b	b	a	a	a	a	a	b	b	b	b	a	b	b	b	b	a	b	b	a	a	b	b	a	a	b	a	b	-	b	a	-	-	a
1094538-5B31.4	b	b	a	a	a	a	a	a	a	b	b	a	a	b	a	b	b	a	a	a	a	b	b	-	b	b	b	b	b	b	b	b	b	b	a	a	b	b	a	a	b	a	b	b	b	a	-	b	a
D4911248	b	b	a	a	a	a	a	a	a	b	b	a	a	b	a	b	b	a	a	a	a	b	b	-	b	b	b	b	b	b	b	b	b	b	a	a	b	b	a	a	b	a	b	b	b	a	a	b	a
3024637-5B29.1	b	b	a	a	a	a	a	a	a	b	b	a	a	b	a	b	b	a	a	a	a	b	b	-	b	b	b	b	b	b	b	b	b	b	a	a	b	b	a	a	b	a	b	b	b	a	-	b	a
D2276414-5B27.1	b	b	a	a	a	a	a	a	a	b	b	a	a	b	a	b	b	a	a	a	a	b	b	a	b	b	b	b	b	b	b	b	b	b	a	a	b	b	a	a	b	a	b	b	b	a	-	b	-
D4393679-5B28.9	b	b	a	a	a	a	a	a	a	b	b	a	a	b	a	b	b	a	a	a	a	b	b	b	b	b	b	b	b	b	b	b	b	b	a	a	b	b	a	a	b	a	b	b	b	a	-	b	a
3023106-5B30.8	b	b	a	a	a	a	a	a	a	b	b	a	a	b	a	b	b	a	a	a	a	b	b	-	b	b	b	b	b	b	b	b	b	b	a	a	b	b	a	a	b	a	b	b	b	a	-	b	a
D4537386-0	b	b	a	a	a	a	a	a	a	b	b	a	a	b	a	b	b	a	a	a	a	b	b	a	b	b	b	b	b	b	b	b	b	b	a	a	b	b	a	a	b	a	b	b	b	a	b	b	a
39598835-	b	b	a	a	a	a	a	a	a	b	b	a	a	b	a	b	b	a	a	a	a	b	b	-	b	b	b	b	b	b	b	b	b	b	a	a	b	b	a	a	b	a	b	b	b	a	-	b	a
D1255317-5B32.7	b	b	a	a	a	a	a	a	a	b	b	a	a	b	a	b	b	a	a	a	a	b	b	a	b	b	b	b	b	b	b	b	b	b	a	a	b	b	a	a	b	a	b	b	b	a	-	b	a
D1696273-5B30.8	b	b	a	a	a	a	a	a	a	b	b	a	a	b	a	b	b	a	a	a	a	b	b	-	b	b	b	b	b	b	b	b	b	b	a	a	b	b	a	a	b	a	b	b	b	a	-	b	a
3064487-5B34.5	b	b	a	a	a	a	a	a	a	b	b	a	a	b	a	b	b	a	a	a	a	b	b	b	b	b	b	b	b	b	b	b	b	b	a	a	b	b	a	a	b	a	b	b	b	a	b	b	a
D7336000	b	b	a	a	a	a	a	a	a	b	b	a	a	b	a	b	b	a	a	a	a	b	b	a	b	b	b	b	b	b	b	b	b	b	a	a	b	b	a	a	b	a	b	b	b	a	a	b	a
D12777943	b	b	a	a	a	a	a	a	a	b	b	a	a	b	a	b	b	a	a	a	a	b	b	b	b	b	b	b	b	b	b	b	b	b	a	a	b	b	a	a	b	a	b	-	b	a	-	-	a
D1255343-5B32.9	b	b	a	a	a	a	a	a	a	b	b	a	a	b	a	b	b	a	a	a	a	b	b	-	b	b	b	b	b	b	b	b	b	b	a	a	b	b	b	a	b	a	b	b	b	a	a	b	-
1008590-5B32.9	b	b	a	a	a	a	a	a	a	b	b	a	a	b	a	b	b	a	a	a	a	b	b	-	b	b	b	b	b	b	b	b	b	b	a	a	b	b	a	a	b	a	b	b	-	a	a	b	a
D3031624-5B33.1	b	b	a	a	a	a	a	a	a	b	b	a	a	b	a	b	b	a	a	a	a	b	b	a	b	b	b	b	b	b	b	b	b	b	a	a	b	b	a	a	b	a	b	b	b	a	-	b	a
3938983-5B34.4-0	b	b	a	a	a	a	a	a	a	b	b	a	a	b	a	b	b	a	a	a	a	b	b	-	b	b	b	b	b	b	b	b	b	b	a	a	b	b	a	a	b	a	b	b	b	a	-	b	a
D2265606-5B36.9	b	b	a	a	a	a	a	a	a	b	b	a	a	b	a	b	b	a	a	a	a	b	b	b	b	b	b	b	b	b	b	b	b	b	a	a	b	b	a	a	b	a	b	b	b	a	b	b	a
988021-5B41.7	b	b	a	a	a	a	a	a	a	b	b	a	a	b	a	b	b	a	a	a	a	b	b	-	b	b	b	b	b	b	b	b	b	b	a	a	b	b	a	a	b	a	b	b	b	a	-	b	a
D1229076-5B36.5	b	b	a	a	a	a	a	a	a	b	b	a	a	b	a	b	b	a	a	a	a	b	b	a	b	b	b	b	b	b	b	b	b	b	a	a	b	b	a	a	b	a	b	b	b	a	a	b	a
989966-5B39.3	b	b	a	a	a	a	a	a	a	b	b	a	a	b	a	b	b	a	a	a	a	b	b	-	b	b	b	b	b	b	b	b	b	b	a	a	b	b	a	a	b	a	b	b	b	a	-	b	a
D4538032	b	b	a	a	a	a	a	b	a	b	b	a	a	b	a	b	b	a	a	a	a	b	b	-	b	b	b	b	b	b	b	b	b	b	a	a	b	b	a	a	-	a	b	b	b	a	-	b	a
D1263333-0	b	b	a	a	a	a	a	b	a	b	b	a	a	b	a	b	b	a	a	a	a	b	b	-	b	b	b	b	b	b	b	b	b	b	a	a	b	b	a	a	b	a	b	b	b	a	a	b	a
D4262781-0	b	b	a	a	a	a	a	b	a	b	b	a	a	b	a	b	b	a	a	a	a	b	b	a	b	b	b	b	b	b	b	b	b	b	a	a	b	b	a	a	b	a	b	b	b	a	a	b	a
D1205512-5B41.2	b	b	a	a	a	a	a	b	a	b	b	a	a	b	a	b	b	a	a	a	a	b	b	-	b	b	b	b	b	b	b	b	b	b	a	a	a	b	a	a	b	a	b	b	b	a	b	b	a
998726-5B39.8	b	b	a	a	a	a	a	b	a	b	b	a	a	b	a	b	b	a	a	a	a	b	b	-	b	b	b	b	b	b	b	b	b	b	a	a	a	b	a	a	b	a	b	b	b	a	b	b	a
D4410919-0	b	b	a	a	a	a	a	b	a	b	b	a	a	b	a	b	b	a	a	a	a	b	b	b	b	b	b	b	b	b	b	b	b	b	a	a	a	b	a	a	-	a	b	b	b	a	-	b	a
1129946-5B39.4	b	b	a	b	a	a	a	b	a	b	b	a	a	b	a	b	b	a	a	a	a	b	b	-	b	b	b	b	b	b	b	b	b	b	a	a	a	b	a	a	b	a	b	b	b	a	a	b	a
D1032121-5B40.5	b	b	a	a	a	a	a	b	a	b	b	a	a	b	a	b	b	a	a	a	a	a	-	a	b	b	b	b	b	b	b	b	b	b	a	a	a	b	a	a	b	a	b	b	b	a	-	b	a
D4396898-5B40.60	b	b	a	b	a	a	a	b	a	b	b	a	a	b	a	b	b	b	a	a	a	b	a	-	b	b	b	b	b	b	b	b	b	b	a	a	a	b	a	a	b	-	b	b	b	-	-	b	a
D1124257-5B41.1	b	b	a	b	a	a	a	b	a	b	b	a	a	b	a	b	b	a	a	a	a	b	a	-	b	b	b	b	b	b	b	b	b	b	a	a	a	b	a	a	b	a	b	b	-	a	b	b	a
D4020481-5B41.10	b	b	a	b	a	a	a	b	a	b	b	a	a	b	a	b	b	a	a	a	a	b	a	-	b	b	b	b	b	b	b	b	b	b	a	a	a	b	a	a	-	a	b	b	b	a	b	b	a
D4990026-5B40.6	b	b	a	b	a	a	a	b	a	b	b	a	a	b	a	b	b	a	a	a	a	b	a	-	b	b	b	b	b	b	b	b	b	b	a	a	a	b	a	a	b	a	b	b	b	a	a	b	a
D1228896	b	b	b	a	a	a	a	a	a	b	b	a	a	b	a	b	b	a	a	a	a	b	b	b	b	b	b	b	b	b	b	b	b	b	a	a	b	a	a	a	b	a	b	b	b	a	b	b	a
1209358-5B41.2	b	b	a	b	a	b	b	b	a	b	b	a	a	b	a	b	b	a	a	a	a	b	a	a	b	b	b	b	b	b	b	b	b	b	a	a	a	b	a	a	b	a	b	a	b	a	-	b	a
D4439878-5B430	b	b	a	b	a	b	b	b	a	b	b	a	a	b	a	b	b	a	a	a	a	b	a	b	b	b	b	b	b	b	b	b	b	b	a	a	a	b	a	a	b	a	b	a	b	a	b	b	a
1129028-5B43	b	b	a	b	a	b	b	b	a	b	b	a	a	b	a	b	b	a	a	a	a	b	a	b	b	b	b	b	b	b	b	b	b	b	a	a	a	b	a	a	b	a	b	a	b	a	a	b	a
D4990903-5B43	b	b	a	b	a	b	b	b	a	b	b	a	a	b	a	b	b	a	a	a	a	b	a	b	b	b	b	b	b	b	b	b	b	b	a	a	a	b	a	a	b	-	b	a	b	a	a	b	a
D1103668-5B41.2	b	b	a	b	a	b	b	b	a	b	b	a	a	b	a	b	b	a	a	a	a	b	a	b	b	b	b	b	b	b	b	b	b	b	a	a	a	b	b	a	b	-	b	a	b	a	a	b	a
D1072812-5B43.4	b	b	a	b	a	b	b	b	a	b	b	a	a	b	a	b	b	a	a	a	a	b	a	b	b	b	b	b	b	b	b	b	b	b	a	b	a	b	a	a	b	a	b	a	b	a	b	b	a
D1131010-5B45.4	b	b	a	b	a	b	b	b	a	b	b	b	b	b	a	b	b	a	b	a	b	b	a	b	b	b	b	b	b	b	b	b	b	b	a	b	a	b	a	a	b	a	b	a	b	a	b	b	a
994274-5B45.4	b	b	a	b	a	b	b	b	a	b	b	b	b	b	a	b	b	a	b	a	b	b	a	b	b	b	b	b	b	b	b	b	b	b	a	b	a	b	a	a	b	a	b	a	b	a	b	b	a
992845-5B44.8	b	b	a	b	a	b	b	b	a	b	b	b	b	b	a	b	b	a	b	a	b	b	a	b	b	b	b	b	b	b	b	b	b	b	a	b	a	b	a	a	b	a	b	a	b	a	b	b	a
1027811-5B45.9	b	b	a	b	a	b	b	b	a	b	b	b	b	b	a	b	b	a	b	a	b	b	a	b	b	b	b	b	b	b	b	b	b	b	a	b	a	b	a	a	b	a	b	a	b	a	b	b	a
D1211200-5B52.9	b	b	a	b	a	b	b	b	a	b	b	b	b	b	a	b	b	a	b	a	b	b	a	b	b	b	b	b	b	b	b	b	b	b	a	b	a	b	a	a	b	a	b	a	b	a	b	b	a
4395536-	b	b	a	b	a	b	b	b	a	b	b	b	b	b	a	b	b	a	b	a	b	b	a	b	b	b	b	b	b	b	b	b	b	b	a	b	a	b	a	a	b	a	b	a	b	a	b	b	a
1128254-5B60.8	b	b	a	a	a	b	b	b	a	b	b	b	b	b	a	b	b	a	b	a	b	b	a	b	b	b	b	b	b	a	b	b	b	b	a	b	b	b	a	a	b	a	b	a	b	a	b	b	a
1204508-5B53.6	b	b	a	a	a	b	b	b	a	b	b	b	b	b	a	b	b	a	b	a	b	b	a	b	b	b	b	b	b	a	b	b	b	b	a	b	b	b	a	a	b	a	b	a	b	a	b	b	a
D3934092-5B77.2	b	b	b	b	b	b	b	b	b	b	a	b	b	b	b	b	b	b	b	b	b	b	a	b	b	b	-	a	b	b	b	-	b	b	a	b	b	b	a	a	b	b	a	a	b	a	b	b	a
1736887-5B60.8	b	b	a	a	a	b	b	a	a	a	a	b	b	b	b	b	a	b	b	a	b	b	a	b	b	b	b	b	b	b	b	a	b	b	a	b	b	b	a	a	b	b	b	a	b	a	b	b	a
985588-5B59.8	b	b	a	a	a	b	b	a	a	a	a	b	b	b	b	b	a	b	b	a	b	b	a	b	b	b	b	b	b	b	b	a	b	b	a	b	b	b	a	a	b	b	b	a	b	a	b	b	a
D5328854	b	b	a	a	a	b	b	a	a	a	a	b	b	b	b	b	a	b	b	a	b	b	a	b	b	b	b	b	b	b	b	a	b	b	a	b	b	b	a	a	b	b	b	a	b	-	b	b	a
D4394651-1A34.90	b	b	a	a	a	b	b	a	a	a	a	b	b	b	b	b	a	b	b	a	b	b	a	b	b	b	b	b	b	b	b	b	b	b	a	b	b	b	a	a	b	b	b	a	b	a	b	b	a
D3945611-0	b	b	a	a	a	b	b	a	a	a	a	b	b	b	b	b	a	b	b	a	b	b	a	b	b	b	b	b	b	b	b	a	b	b	a	b	b	b	a	a	b	b	b	a	b	a	b	b	a
D5581981-0	b	b	a	a	a	b	b	a	a	a	a	b	b	b	b	b	a	b	b	a	b	b	a	b	b	b	b	b	b	b	b	a	b	b	a	b	b	b	a	a	b	b	b	-	b	a	b	b	b
5324846-5B70.1-0	b	b	a	a	a	b	b	a	a	a	a	b	b	b	b	b	a	b	b	a	b	b	a	b	b	b	b	b	b	b	b	a	b	b	a	b	b	b	a	a	b	b	b	a	b	a	b	b	a
D1380689-5B73.2	b	b	a	a	a	b	b	a	a	a	a	b	b	b	b	b	a	b	b	a	b	b	a	b	a	b	a	a	b	b	b	a	b	b	a	b	b	b	a	a	b	b	b	a	b	a	b	b	a
D6030537-0	b	b	a	a	a	b	b	a	a	a	a	b	b	b	b	b	a	b	b	a	b	b	a	b	a	b	a	a	b	b	b	a	b	b	a	b	b	b	a	a	b	b	b	-	b	a	b	b	a
D1386767	b	b	a	a	a	b	b	a	a	a	a	b	b	b	b	b	a	b	b	a	b	b	a	b	a	b	a	a	b	b	b	a	b	b	a	b	b	b	a	a	b	b	b	a	-	a	b	b	a
2264675-5B74.4	b	b	a	a	a	b	b	a	a	a	a	b	b	b	b	b	a	b	b	a	b	b	a	b	a	b	a	a	b	b	b	a	b	b	a	b	b	a	a	a	b	b	a	a	b	a	b	b	a
4910320-5B74.4	b	b	a	a	a	b	b	a	a	a	a	b	b	b	b	b	a	b	b	a	b	b	a	b	a	b	a	a	b	b	b	a	b	b	a	b	b	b	a	a	b	b	a	a	b	a	b	b	a
D1269485-5B77.4	b	b	b	a	b	b	b	a	a	a	a	b	b	b	b	b	a	b	b	b	b	b	a	b	b	b	a	a	b	b	b	a	b	b	a	b	b	b	a	a	b	b	a	a	b	b	b	b	-
D3948332	b	b	a	a	b	b	b	a	a	a	a	b	b	b	b	b	a	b	b	b	b	b	a	b	a	b	a	a	b	b	b	a	b	b	a	b	b	b	a	a	b	b	a	a	b	a	b	b	a
D1101367-5B77.4	b	b	a	a	b	b	b	a	a	a	a	b	b	b	b	b	a	b	b	b	b	b	a	b	a	b	a	a	b	b	b	a	b	b	a	b	b	b	a	a	b	b	a	a	b	a	b	b	a
D5010906-1A98.2	b	b	a	a	b	b	b	a	a	a	a	b	b	b	b	b	a	b	b	b	b	b	a	b	a	b	a	a	b	b	a	a	b	a	a	b	b	b	a	a	b	b	a	a	b	a	b	-	a
4009857-5B77.7	b	b	a	a	b	b	b	a	a	a	a	b	b	b	b	b	a	b	b	b	b	b	a	b	a	b	a	a	b	b	b	a	b	b	a	b	b	b	a	a	b	b	a	a	b	a	b	b	a
D4440196-0	b	b	a	a	b	b	b	a	a	a	a	b	b	b	b	b	a	b	b	b	b	b	a	b	a	b	a	a	b	b	b	a	b	b	a	a	b	b	a	a	b	b	a	a	b	a	b	-	a
2254253-5B79.4	b	b	a	a	b	b	b	a	a	a	a	b	b	b	b	b	a	b	b	b	b	b	a	b	a	b	a	a	b	b	b	a	b	b	a	b	b	b	a	a	b	b	a	a	b	a	b	b	a
D1265596-5B79.2	b	b	a	a	b	b	b	a	a	a	a	b	b	b	b	b	a	b	b	b	b	b	a	b	a	b	a	a	b	b	b	b	b	b	a	b	b	b	a	a	b	b	a	a	b	a	b	b	a
D2276941-5B78.8	b	b	a	a	b	b	b	a	a	a	a	b	b	b	b	b	a	b	b	b	b	b	a	b	a	b	a	a	b	b	b	b	b	b	a	b	b	b	a	a	b	b	a	a	b	a	b	b	a
3943067-	b	b	a	a	b	b	b	a	a	a	a	b	b	b	b	b	a	b	b	b	b	b	a	b	a	b	a	a	b	b	b	a	b	b	b	b	b	b	a	a	b	b	a	a	b	a	b	b	a
1086720-5B79.7	b	b	a	a	b	b	b	a	a	a	a	b	b	b	b	b	a	b	b	b	b	b	a	b	a	b	a	a	b	b	b	a	b	b	b	b	b	b	a	a	b	b	a	a	b	a	b	b	a
1242652-5B82.1	b	b	a	a	b	b	b	a	a	a	a	b	b	b	b	b	a	b	b	b	b	b	a	b	a	b	a	a	b	b	b	a	b	b	b	b	b	b	a	a	b	b	a	a	b	a	b	b	a
3950514-	b	b	a	a	b	b	b	a	a	a	a	b	b	b	b	b	a	b	b	b	b	b	a	b	a	b	a	a	b	b	b	a	b	b	b	b	b	b	a	a	b	b	a	a	b	a	b	b	a
D1267010-5B81.2	b	b	a	a	b	b	b	a	a	a	a	b	b	b	b	b	a	b	b	b	b	b	a	b	a	b	a	a	b	b	b	a	b	b	b	b	b	b	a	a	b	b	a	a	b	a	b	b	a
D4261279	b	b	a	a	b	b	b	a	a	a	a	b	b	b	b	b	a	b	b	b	b	b	a	b	a	b	a	a	b	b	b	a	b	b	b	b	b	b	a	a	b	b	a	a	b	a	b	b	a
D7328254-0	b	b	a	a	b	b	b	a	a	a	a	b	b	b	b	b	a	b	b	b	b	b	a	b	a	b	a	a	b	b	b	a	b	b	b	b	b	b	a	a	b	b	a	a	b	a	b	b	a
1215980-5B82.7	b	b	a	b	b	b	b	a	a	a	a	b	b	b	b	b	a	b	b	b	b	b	a	b	a	b	a	a	b	b	b	a	b	b	b	b	b	b	a	a	b	b	a	a	b	a	b	b	a
D1235691-5B84	b	b	a	b	b	b	b	a	a	a	a	b	b	b	b	b	a	b	b	b	b	b	a	b	a	b	a	a	b	b	b	a	b	b	b	b	b	b	a	a	b	b	-	a	b	a	b	b	a
D1233649-5B84	b	b	a	b	b	b	b	a	a	a	a	b	b	b	b	b	a	b	b	b	b	b	a	b	a	b	a	a	b	b	b	a	b	b	b	b	b	b	a	a	b	b	a	a	b	a	b	b	a
D4395594-0	b	b	a	b	b	b	b	a	a	a	a	b	b	b	b	b	a	b	b	b	b	b	a	b	a	b	a	a	b	b	b	a	b	b	b	b	b	b	a	a	b	b	a	a	b	a	b	b	a
1162454-	b	b	a	b	b	b	b	a	a	a	a	b	b	b	b	b	a	b	b	b	b	b	a	b	a	b	a	a	b	b	b	a	b	b	b	b	b	b	a	a	b	b	a	a	b	a	b	b	a
D1112504-5B84.1	b	b	a	b	b	b	b	a	a	a	a	b	b	b	b	b	b	b	b	b	b	b	a	b	a	b	a	a	b	b	b	a	b	b	b	b	b	b	a	a	b	b	a	a	b	a	b	b	a
4395687-5B84.6-0	b	b	a	b	b	b	b	a	a	a	a	b	b	b	b	b	a	b	b	b	b	b	a	b	a	b	a	a	b	b	b	a	b	b	b	b	b	b	a	a	b	b	a	a	b	a	b	b	a
1061182-5B84.6	b	b	a	b	b	b	b	a	a	b	a	b	b	b	b	b	a	b	b	b	b	b	a	b	a	b	a	a	b	b	b	a	a	b	b	b	b	b	a	a	b	b	a	a	b	a	b	b	a
2256199-5B85.7	b	b	a	b	b	b	b	a	a	b	a	b	b	b	b	b	a	b	b	b	b	b	a	b	a	b	a	a	b	b	b	a	a	b	b	b	a	b	a	a	b	b	a	a	b	a	b	b	a
D4440271-5B84.1	b	b	a	b	b	b	b	a	a	b	a	b	b	b	b	b	a	b	b	b	b	b	a	b	a	b	a	a	b	b	b	a	a	b	b	b	a	b	a	a	b	b	-	a	b	a	b	b	a
1134061-5B86.5	b	b	a	b	b	b	b	a	a	b	a	b	b	b	b	b	a	b	b	b	b	b	a	b	a	b	a	a	b	b	b	a	a	b	b	b	a	b	a	a	b	b	a	a	b	a	b	b	a
3064906-5B87.5	b	b	a	b	b	b	b	a	a	b	a	b	b	b	b	b	a	b	b	b	b	b	a	b	a	b	a	a	b	b	b	a	a	b	b	b	a	b	a	a	b	b	a	a	b	a	b	b	a
D3942483-0	b	b	a	b	b	b	b	a	a	b	a	b	b	b	b	b	a	b	b	b	b	b	a	b	a	b	a	a	a	b	a	a	a	b	a	b	a	b	a	a	b	b	a	a	b	a	b	b	a
D4407740-5B79.4	b	b	a	b	b	b	b	a	a	b	a	b	b	b	b	b	a	b	b	b	b	b	a	b	a	b	a	a	a	b	a	a	a	b	a	b	a	b	a	a	b	b	a	a	b	a	b	b	a
977578-5B91.6	b	b	a	a	b	b	b	a	a	b	a	b	b	b	b	b	a	b	b	b	b	b	a	b	a	b	a	a	a	b	a	a	a	b	a	b	a	b	a	a	b	b	a	a	b	a	b	b	a
7350144-5B93.4	b	b	a	a	b	b	b	a	a	b	a	b	b	b	b	b	a	b	b	b	b	b	a	b	a	b	a	a	a	b	a	a	a	b	a	b	a	b	a	a	b	b	a	a	b	a	b	b	a
D3533751	b	b	a	a	b	a	b	a	b	a	a	b	b	b	b	b	a	b	b	b	b	a	a	-	a	b	a	a	a	a	a	a	a	b	a	-	a	b	a	a	a	b	a	a	a	a	a	a	a
2255863-5B101	b	b	a	a	b	b	b	a	b	b	a	b	b	b	b	b	a	b	b	b	b	b	a	b	a	b	a	a	a	b	a	a	a	b	a	b	a	b	a	a	b	b	a	a	b	a	b	b	a
D994888-5B95	b	b	a	a	b	b	b	a	b	b	a	b	b	b	b	b	a	b	b	b	b	b	a	b	a	b	a	a	a	b	a	a	a	b	a	b	a	b	a	a	b	b	a	a	b	a	b	b	a
D4394721-6B82.6	b	b	b	a	b	b	b	a	b	b	a	b	b	b	b	b	a	b	b	b	b	b	a	b	a	b	a	a	a	b	a	a	a	b	a	b	a	b	a	a	b	b	a	a	b	a	b	b	a
D3940505-0	b	b	b	a	b	b	b	a	b	b	a	b	b	b	b	b	a	b	b	b	b	b	a	b	a	b	a	a	a	b	a	a	a	b	a	b	a	b	a	a	b	b	a	a	b	a	b	b	a
D5573601	b	b	b	a	b	b	b	a	b	a	a	b	b	b	b	b	a	b	b	b	b	b	a	b	a	b	a	a	a	b	a	a	a	b	a	b	a	b	a	a	b	b	a	a	b	a	b	-	a
4993543-5B108-0	b	b	b	a	b	b	b	a	b	b	a	b	b	b	b	b	a	b	b	b	b	b	a	b	a	b	a	a	a	b	a	a	a	b	a	b	a	b	a	a	b	b	a	a	b	a	b	b	a
D1108018-5B108	b	b	b	a	b	b	b	a	b	b	a	b	b	b	b	b	a	b	b	b	b	b	b	b	a	b	a	a	a	a	a	a	a	b	a	b	a	b	a	a	b	b	a	a	b	a	b	b	a
D4407927-0	b	b	b	a	b	b	b	a	b	b	a	b	b	b	b	b	a	b	b	b	b	b	b	b	a	b	a	a	a	a	a	a	a	b	a	b	a	b	a	a	b	b	a	a	b	-	b	b	a
D1088663-5B1090	b	b	b	a	b	b	b	a	b	b	a	b	b	b	b	b	a	b	b	b	b	b	b	b	a	b	a	a	a	a	a	a	a	b	a	b	a	b	a	a	b	b	a	a	b	a	-	b	a
D993164-5B108	b	b	b	a	b	b	b	a	b	b	a	b	b	b	b	b	a	b	b	b	b	b	b	b	a	b	a	a	a	a	a	a	a	b	a	b	a	b	a	a	b	b	a	a	b	a	b	-	a
6031314--0	b	b	b	a	b	b	b	a	b	b	a	b	b	a	b	b	a	b	b	b	b	b	b	-	a	b	a	a	a	a	a	a	a	b	a	b	a	b	a	a	b	b	a	a	b	a	b	b	a
D3935313-5B107	b	b	b	a	b	b	b	a	b	b	a	b	b	a	b	b	a	b	b	b	b	b	b	b	a	b	a	a	a	a	a	a	a	b	a	b	a	b	a	a	b	b	a	a	b	a	b	b	a
D5577405	b	b	b	a	b	b	b	a	b	b	a	b	b	a	a	b	a	a	b	b	b	b	b	b	a	b	a	a	a	a	a	a	a	b	a	b	a	b	a	a	b	b	a	a	b	a	b	b	a
1264934--0	b	b	b	a	b	b	b	a	b	b	a	b	b	a	a	b	a	a	b	b	b	b	b	-	a	b	a	a	a	a	a	a	a	b	a	b	a	b	a	a	b	b	a	a	b	a	b	b	a
D1150191-5B114	b	b	b	a	b	b	b	a	b	b	a	b	b	a	a	b	a	a	b	b	b	b	b	b	a	b	a	a	a	a	a	a	a	b	a	b	a	b	a	a	b	b	a	a	b	a	b	b	a
D2332451-5B114	b	b	b	a	b	b	b	a	b	b	a	b	b	a	a	b	a	a	b	b	b	b	b	b	a	b	a	a	a	a	a	a	a	b	a	b	a	b	a	a	b	b	a	a	a	a	b	b	a
D4539649-0	b	b	b	a	b	b	b	b	b	b	a	b	b	a	a	b	a	a	b	b	b	b	b	b	a	b	a	a	a	a	a	a	a	b	a	b	a	b	a	a	b	b	b	a	b	a	b	b	b
D3532897-5B120	b	b	b	a	b	b	b	b	b	b	a	b	b	a	a	b	a	a	b	b	b	b	b	b	a	b	a	a	a	a	a	a	a	b	a	b	a	b	a	a	b	b	b	a	b	a	b	b	b
D1111754-5B1030	b	b	b	a	b	b	b	b	b	b	a	b	b	a	a	b	a	a	b	b	b	b	b	b	a	b	a	a	a	a	a	a	a	b	a	b	a	b	a	a	b	b	a	a	b	a	b	b	b
3023286-5B119	b	b	b	a	b	b	b	b	b	b	a	b	b	a	a	b	a	a	b	b	b	b	b	-	a	b	a	a	a	a	a	a	a	b	a	b	a	b	a	a	b	b	a	a	b	a	b	b	b
3940038-5B120	b	b	b	a	b	b	b	b	b	b	a	b	b	a	a	b	a	a	b	b	b	b	b	b	a	b	a	a	a	a	a	a	a	b	a	b	a	b	a	a	b	b	b	a	b	a	b	b	b
1021513-	b	b	b	a	b	b	b	b	b	b	a	b	b	a	a	b	a	a	b	b	b	b	b	a	a	b	a	a	a	a	a	a	a	b	a	b	a	b	a	a	b	b	b	a	b	a	b	b	b
D991165-5B120	b	b	b	a	b	b	b	b	b	b	a	b	b	a	a	b	a	a	b	b	b	b	b	a	a	b	a	a	a	a	a	a	a	b	a	b	a	b	a	a	b	b	b	a	b	a	b	b	b
D1265634-5B119	b	b	b	a	b	b	b	b	b	b	a	b	b	a	a	b	a	a	b	b	b	b	b	b	a	b	a	a	a	a	a	a	a	b	a	b	a	b	a	a	b	b	b	a	-	a	b	b	b
D1272300-5B1200	b	b	b	a	b	b	b	b	b	b	a	b	b	a	a	b	a	a	b	b	b	b	b	b	a	b	a	a	a	a	a	a	a	b	a	b	a	b	a	a	b	b	b	a	b	a	b	b	b
D5331704-0	b	b	b	a	b	b	b	b	b	b	a	b	b	a	a	b	a	a	b	b	b	b	b	-	a	b	a	a	a	a	a	a	a	b	a	b	a	b	a	a	-	b	b	a	b	a	b	b	b
D7347020-0	b	b	b	a	b	b	b	b	b	b	a	b	b	a	a	b	a	a	b	b	b	b	b	-	a	b	a	a	a	a	a	a	a	b	a	b	a	b	a	a	b	b	b	a	b	a	b	b	b
D1010908-5B125	b	b	b	b	b	b	b	b	b	b	a	b	b	b	a	b	a	a	b	b	b	b	b	-	a	b	a	a	a	a	a	a	a	b	a	a	b	b	a	a	b	b	b	-	b	a	-	b	b
D4407717-5B1260	b	b	b	a	b	b	b	b	b	b	a	b	b	b	a	b	a	a	b	b	b	b	b	a	a	b	a	a	a	a	a	a	a	b	a	a	b	b	a	a	b	b	b	a	b	a	-	b	b
1055185-4A88.9	b	b	b	a	b	b	b	b	b	b	a	b	b	b	a	b	a	a	b	b	b	b	b	-	a	b	a	a	a	a	a	a	a	b	a	a	b	b	a	a	b	b	b	a	b	a	-	b	b
D4404913-5B125	b	b	b	a	b	b	b	b	b	b	a	b	b	b	a	b	a	a	b	b	b	b	b	b	a	b	a	a	a	a	a	a	a	b	a	a	b	b	a	a	b	b	b	a	b	a	b	b	b
D4663960-5B1250	b	b	b	a	b	b	b	b	b	b	a	b	b	b	a	b	a	a	b	b	b	b	b	b	a	b	a	a	a	a	a	a	a	b	a	a	b	b	a	a	b	b	b	a	b	a	b	b	b
D2291317-5B124	b	b	b	a	b	b	b	b	b	b	a	b	b	b	a	b	a	a	b	b	b	b	b	b	a	b	a	a	a	a	a	a	a	b	a	a	b	b	b	a	b	b	b	a	b	a	-	b	b
4538915-5B132	a	b	b	a	b	b	b	b	b	b	a	b	b	b	a	b	a	a	b	b	b	b	b	-	a	b	a	a	b	b	b	a	a	b	a	a	b	b	b	b	b	b	b	a	b	a	-	b	b
D3960064-5B1320	a	b	b	a	b	b	b	b	b	b	a	b	b	b	a	b	a	a	b	b	b	b	b	b	a	b	a	a	b	b	b	a	a	b	a	a	b	b	b	b	b	b	b	a	b	a	-	b	-
4544426--0	a	b	b	a	b	b	b	b	b	b	a	b	b	b	a	b	a	a	b	b	b	b	b	a	a	b	a	a	b	b	b	a	a	b	a	a	b	b	b	b	b	b	b	a	b	a	-	b	b
1151573-5B132	a	b	b	a	b	b	b	b	b	b	a	b	b	b	a	b	a	a	b	b	b	b	b	-	a	b	a	a	b	b	b	a	a	b	a	a	b	b	b	b	b	b	b	a	b	a	-	b	b
D4019061-5B133	a	b	b	a	b	b	b	b	b	b	a	b	b	b	a	b	a	a	b	b	b	b	b	a	a	b	a	a	b	b	b	a	a	b	a	a	b	b	b	b	b	b	b	a	b	a	-	b	b
D2258722-5B1330	a	b	b	a	b	b	b	b	b	b	a	b	b	b	a	b	a	a	b	b	b	b	b	-	a	b	a	a	b	b	b	a	a	b	a	a	b	b	b	b	b	b	b	a	b	a	b	b	b
D4004276	a	b	b	a	b	b	b	b	b	b	a	b	b	b	a	b	a	a	b	b	b	b	b	-	a	b	a	a	b	b	b	a	a	b	a	a	b	b	b	b	b	b	b	a	b	a	b	b	b
4992850-5B131	a	b	b	a	b	b	b	b	b	b	a	b	b	b	a	b	a	a	b	b	b	b	b	-	a	b	a	a	b	b	b	a	a	b	a	a	b	b	b	b	b	b	b	a	b	a	-	b	b
3064727-5B136-0	a	b	b	a	b	b	b	b	b	b	a	b	b	b	a	b	a	a	a	b	a	b	b	-	a	b	a	a	b	b	b	a	b	b	b	a	b	b	b	b	b	b	b	b	b	a	-	b	b
D4543357-5B141	a	b	b	a	b	b	b	b	b	b	a	b	b	b	a	b	a	a	a	b	a	b	b	-	a	b	a	a	b	b	b	a	b	b	b	a	b	b	b	b	a	b	b	b	a	a	-	b	a
3026562-	a	b	b	a	b	b	b	b	b	b	a	b	b	b	a	b	a	a	a	b	a	b	b	-	a	b	a	a	b	b	b	a	b	b	b	a	a	b	b	b	a	b	b	b	a	a	-	b	a
D1406307-5B142	a	b	b	a	b	b	b	b	b	b	a	b	b	b	a	b	a	a	a	b	a	b	b	b	a	b	a	a	b	b	b	a	b	b	b	a	a	b	b	b	a	b	b	b	a	a	-	b	b
D1103345-5B142	a	b	b	a	b	b	b	b	b	b	a	b	b	b	a	b	a	a	a	b	a	b	b	b	a	b	a	a	b	b	b	a	b	b	b	a	a	b	b	b	a	b	b	b	a	a	a	b	b
D3956251-3D106	-	b	b	a	a	b	b	a	b	b	b	a	a	a	a	a	a	a	-	a	b	a	b	b	a	a	a	a	a	b	a	a	a	b	b	b	b	b	a	b	b	b	b	a	b	a	b	b	a
D3955708	b	b	a	b	a	a	a	b	b	b	b	b	b	a	a	a	b	a	b	a	b	a	b	b	a	a	a	a	b	b	b	b	b	b	b	b	b	b	a	b	a	a	-	a	a	a	b	a	a
D1087040-5D16.90	a	b	a	b	a	a	a	b	b	b	b	a	a	b	a	a	b	a	b	a	b	a	b	b	a	a	a	a	b	b	b	a	b	b	b	b	b	b	a	b	a	b	b	a	a	a	-	a	b
D7352280-0	a	b	a	b	a	a	a	b	b	b	b	a	a	b	a	a	b	a	b	a	b	a	b	b	a	a	a	a	b	b	b	-	b	b	b	b	b	b	a	b	a	b	b	-	a	a	-	a	b
D1114235-5D18.6	a	b	a	b	a	a	a	b	b	b	b	b	b	a	a	a	b	a	b	a	b	a	b	b	a	a	a	a	b	b	b	a	b	b	b	b	b	b	a	b	a	a	b	a	a	a	-	a	b
D3956409-0	a	b	a	a	a	a	a	b	b	b	b	b	b	a	a	a	b	a	b	a	b	-	b	b	a	a	a	a	b	b	b	a	b	b	b	b	b	b	a	b	a	a	b	a	a	a	b	a	b
D7344330-4B42	a	a	a	b	a	a	a	b	b	b	b	b	b	a	a	a	b	a	b	a	b	a	b	-	a	a	a	a	b	b	b	-	b	b	a	b	b	b	a	b	a	a	b	b	a	b	-	a	b
D5411593	a	a	a	b	a	a	a	b	a	b	b	b	b	a	a	b	b	a	b	a	b	a	a	b	b	b	b	b	b	b	b	b	b	-	a	b	b	b	-	b	a	a	b	b	a	b	b	a	b
D1126453	a	a	a	b	a	a	a	b	a	b	b	b	b	a	a	b	b	a	b	a	b	a	a	-	b	b	b	b	b	b	b	b	b	b	a	b	b	b	a	b	a	a	b	b	a	b	-	a	b
D1098362-7D160	a	a	a	a	a	a	a	b	a	b	b	b	b	a	a	b	b	a	b	a	b	a	a	b	b	b	b	b	-	b	b	b	b	b	a	b	b	b	a	b	a	a	b	b	a	b	-	a	b
D1162727-5D39.7	a	a	a	b	a	a	a	b	a	b	b	b	b	b	b	b	b	b	b	a	b	a	a	b	b	b	b	b	b	b	b	a	a	b	-	b	a	b	b	b	b	a	b	b	b	b	b	-	b
2291940-5D43.6	a	a	a	a	a	b	a	b	b	b	a	b	b	b	a	b	b	a	b	a	b	a	b	-	b	b	b	b	b	b	b	a	a	b	a	a	b	b	b	b	b	a	b	b	b	b	a	a	b
D1260431-5D60.2	a	a	a	b	a	b	a	a	b	a	a	b	b	b	a	b	b	a	b	a	b	a	b	a	b	b	b	b	b	b	b	a	a	b	b	a	b	b	b	b	b	a	b	b	b	b	a	a	b
D4261833	a	a	a	b	a	b	a	a	b	a	a	b	b	b	a	b	b	a	b	a	b	a	b	b	b	b	b	b	b	b	b	a	a	b	b	b	b	b	b	b	b	a	b	a	-	b	a	a	b
3064893-	a	a	a	b	a	b	a	a	b	a	a	b	b	b	a	b	b	a	b	a	b	b	b	b	b	b	b	b	b	b	b	a	a	b	b	b	b	b	b	b	b	a	b	a	b	b	-	a	b
D3942854	a	a	a	b	a	b	a	a	b	a	a	b	b	b	a	b	b	a	b	a	b	b	b	b	b	b	b	b	b	b	b	a	a	b	b	b	b	b	a	b	b	a	b	a	b	a	b	a	b
991465-5D58.6	a	a	a	b	a	b	a	a	b	a	a	b	b	b	a	b	b	a	b	a	b	b	b	b	b	b	b	b	b	b	b	a	a	b	b	b	b	b	a	a	b	a	b	a	b	a	-	a	b
D3944376	a	a	a	b	a	b	a	a	b	a	a	b	b	b	a	b	b	a	b	a	b	b	b	b	b	b	b	b	b	b	b	a	a	b	b	b	b	b	a	b	b	a	b	a	b	a	b	a	b
D1087007-5D55	a	a	a	b	a	b	a	a	b	a	a	b	b	b	a	b	b	a	b	a	b	b	b	b	b	b	b	b	b	b	b	a	a	b	b	b	b	b	a	b	b	a	b	a	-	a	b	a	b
D5411555-6A50.2	a	a	a	b	a	b	a	a	b	a	a	b	b	b	a	b	b	a	b	a	b	b	b	b	b	b	b	b	b	b	b	a	a	b	b	b	b	b	a	b	b	a	b	a	-	a	-	a	b
D4706013	a	a	a	b	a	b	a	a	b	a	a	b	b	b	a	b	b	a	b	a	b	b	b	a	b	b	b	b	b	b	b	a	a	b	b	b	b	b	a	b	b	a	b	a	b	a	-	a	-
D1724746	b	a	b	b	a	b	a	a	b	a	b	b	b	b	a	b	a	a	b	a	b	b	b	-	b	b	b	b	a	b	-	a	-	a	b	a	b	b	a	b	b	a	b	b	b	b	-	b	b
D1095484	b	a	b	b	b	b	a	b	b	a	b	b	b	b	a	b	-	a	b	b	b	b	b	a	b	b	b	b	a	b	a	a	a	a	b	a	b	b	a	b	b	a	a	b	b	b	a	b	b
D5332236-0	-	a	b	b	b	b	a	b	b	b	b	a	a	b	a	b	a	a	b	b	b	-	b	-	b	b	b	b	a	b	a	a	a	a	b	a	b	b	a	b	a	a	a	-	a	b	-	b	b
D1153405	b	a	b	b	b	a	-	a	a	b	a	a	a	b	a	b	a	a	b	b	b	b	b	b	a	b	a	a	a	b	a	a	a	a	b	a	-	b	a	b	a	a	a	b	a	b	b	b	b
D5332404	b	a	b	b	b	a	b	a	a	b	a	b	b	b	a	b	a	a	b	b	b	-	b	b	a	b	a	a	a	b	a	a	a	a	b	a	a	b	b	b	a	a	a	-	a	b	-	b	b
2253187-2A83.2	b	a	b	b	b	b	b	a	a	b	b	b	b	b	a	b	a	a	b	b	b	b	b	-	a	b	a	a	a	b	a	a	a	a	b	a	a	b	b	b	a	b	a	b	a	b	a	a	b
2261429-5D106	b	a	b	b	b	b	b	a	a	b	b	b	b	b	a	b	a	a	b	b	b	b	b	-	a	b	a	a	a	b	a	a	a	a	b	a	a	b	b	b	a	b	a	b	a	b	a	a	b
D5579282-0	b	a	b	b	b	a	b	a	a	b	b	b	b	b	a	b	a	a	b	b	b	b	b	a	a	b	a	a	a	b	a	a	a	a	b	a	a	b	b	b	a	b	a	b	a	b	a	a	-
D1243643-2A83.2	b	a	b	b	b	a	b	a	a	b	b	b	b	b	a	b	a	a	b	b	b	b	b	a	a	b	a	a	a	b	a	a	a	a	b	a	a	b	b	b	a	b	a	b	-	b	a	a	b
D5993376-0	b	b	b	b	b	b	b	a	a	b	b	b	b	b	b	b	a	b	b	b	b	b	b	a	a	b	a	a	a	b	a	a	a	a	b	a	a	b	b	b	a	b	a	b	a	b	a	a	b
D1109084-5D137	b	a	a	a	a	a	b	b	b	b	b	b	b	a	a	a	a	a	b	a	b	b	b	a	a	a	a	a	b	a	b	b	a	a	b	a	a	b	a	b	a	b	a	b	a	a	a	a	a
D3948927-5D138	b	a	a	a	a	a	b	b	b	b	b	b	b	a	a	a	a	a	b	a	b	b	b	-	a	a	a	a	b	a	b	b	a	a	b	b	a	b	a	b	a	b	a	b	a	a	a	a	a
D6038495-0	a	a	a	a	a	a	b	b	b	b	b	a	b	a	a	a	a	a	b	a	b	b	b	-	a	a	a	a	b	a	b	b	a	a	b	b	a	b	a	b	a	b	a	a	a	a	b	a	a
D1300408	a	b	a	a	a	a	a	b	b	b	b	b	b	a	a	a	a	a	a	a	a	-	b	b	a	a	a	a	b	a	b	b	b	a	b	b	a	a	a	b	a	a	a	a	a	a	b	a	a
D1103994-5D152	a	b	a	a	a	a	a	b	b	b	b	b	b	a	a	a	a	a	a	a	a	b	b	a	a	a	a	a	b	a	b	b	b	a	b	b	a	a	a	b	b	a	a	a	b	a	b	a	a
D4542120-0	a	b	a	a	a	a	a	b	b	b	b	b	b	a	a	a	a	a	a	a	a	b	b	b	a	a	a	a	b	a	b	-	b	a	b	b	a	a	a	b	b	a	a	a	b	a	-	a	a
D1137753-5D1520	a	b	a	a	a	a	a	b	b	b	b	b	b	a	a	a	a	a	a	a	a	b	b	b	a	a	a	a	b	a	b	b	b	a	b	b	a	a	a	b	b	a	a	a	b	a	-	a	a
D1260061-5D152	a	b	a	a	a	a	a	b	b	b	b	b	b	a	a	a	a	a	a	a	a	b	b	b	a	a	a	a	-	a	b	-	b	a	b	b	a	a	a	b	b	a	a	a	b	a	b	a	a
D5332890-0	a	b	a	a	a	a	a	b	b	b	b	b	b	a	a	a	a	a	a	a	a	-	b	-	a	a	a	a	b	a	b	b	b	a	b	b	a	a	a	b	b	a	a	a	b	a	b	a	a
D979969-5D154	a	b	a	a	a	a	a	b	b	b	b	b	b	a	a	a	a	a	a	a	a	-	b	a	a	a	a	-	b	a	b	b	b	a	b	b	a	a	a	b	b	a	a	a	b	a	-	a	a
D984974-5D1530	a	b	a	a	a	a	a	b	b	b	b	b	b	a	a	a	a	a	a	a	a	b	b	b	a	a	a	a	b	a	b	b	b	a	b	b	a	a	a	b	b	a	a	a	b	a	b	a	a
D1090079-6A9.67	b	b	b	b	a	b	b	b	b	a	b	a	a	a	a	a	b	a	a	a	a	a	b	a	a	a	a	a	a	a	a	a	a	a	a	b	b	a	a	a	a	a	a	a	a	b	a	a	a
D1111498-6A8.680	b	b	b	b	a	b	b	b	b	a	b	a	a	a	a	a	b	a	a	a	a	a	b	b	a	a	a	a	b	a	b	a	a	a	a	b	b	a	a	a	b	b	a	a	b	b	a	a	b
D1128034-6A11	b	b	b	b	a	b	b	b	b	a	b	a	a	a	a	a	b	a	a	a	a	a	b	b	a	a	a	a	b	a	b	a	a	a	a	b	b	a	a	a	b	b	a	a	b	b	-	a	b
D5364856-0	b	b	b	b	a	b	b	b	b	a	b	a	a	a	a	a	b	a	a	a	a	a	b	-	a	a	a	a	b	a	b	a	a	a	a	b	b	a	b	a	b	b	a	a	b	b	a	a	b
D5363283-0	b	b	b	b	a	b	b	b	b	a	b	a	a	a	a	a	b	a	a	a	a	a	b	b	a	a	a	a	b	a	b	a	a	a	a	b	b	a	a	a	b	b	a	a	b	b	a	a	b
D5580345-0	b	b	b	b	a	b	a	b	a	a	b	a	a	a	a	a	b	a	a	a	a	a	b	b	a	a	a	a	b	a	b	a	a	a	a	b	b	a	a	a	b	b	a	a	b	b	b	a	b
D2304075-6A8.780	b	b	b	b	a	b	b	b	b	a	b	a	a	a	a	a	b	a	a	a	a	a	b	b	a	a	a	a	b	a	b	a	a	a	a	b	b	a	a	a	b	b	a	a	b	b	a	a	b
D4397845-3A43.6	b	b	b	b	a	b	a	b	-	a	b	a	a	a	a	a	b	a	a	a	a	a	b	b	a	a	a	a	b	a	b	a	a	a	a	b	b	a	a	a	b	b	a	a	b	b	b	a	b
D4536779-0	b	b	b	b	a	b	b	b	b	a	b	a	a	a	a	a	b	a	a	a	a	a	b	b	a	a	a	a	b	a	b	a	a	a	a	b	b	a	a	a	b	b	a	a	b	-	-	a	b
1026560-6B4.92	b	b	b	b	a	b	b	b	b	a	b	a	a	a	a	a	b	a	a	a	a	a	b	b	a	a	a	a	b	a	b	a	a	a	a	b	b	a	a	a	-	b	a	a	b	b	a	a	b
D2332238-6A0.420	b	b	b	b	a	b	b	b	b	a	b	a	a	a	a	a	b	a	a	a	a	a	b	-	a	a	a	a	b	a	b	a	a	a	a	b	b	a	a	a	b	b	a	a	a	b	-	a	b
D3023396-6A7.11	b	b	b	b	a	b	b	b	b	a	b	a	a	a	a	a	b	a	a	a	a	a	b	b	a	a	a	a	b	a	b	a	a	a	a	b	b	a	a	a	-	b	a	a	b	b	b	a	b
D1265829-0	a	b	b	b	a	b	b	b	b	a	b	a	a	a	a	a	b	a	a	a	a	a	b	b	a	a	a	a	b	a	b	a	a	a	a	b	b	a	a	a	b	b	a	a	b	b	-	a	b
D2253718-6A10.4	b	b	b	b	a	b	b	b	b	a	b	a	a	a	a	a	b	a	a	a	a	a	b	b	a	a	a	a	b	a	b	a	a	a	a	b	b	a	a	a	b	b	a	a	b	b	a	a	a
D4991761-6A7.51	b	b	b	b	a	b	b	b	b	a	b	a	a	a	a	a	b	a	a	a	a	a	a	b	a	a	a	a	b	a	b	a	a	a	a	b	b	a	a	a	b	b	a	a	b	b	b	a	b
D3955986-6A7.11	-	b	b	b	a	b	b	b	b	a	b	a	a	a	a	a	b	a	a	a	a	a	b	b	a	a	a	a	b	a	b	a	a	a	a	b	b	a	a	a	b	a	a	a	b	b	-	a	-
D4992993-6A6.750	b	b	b	b	a	b	-	b	b	a	b	a	a	a	a	a	b	a	a	a	a	a	b	b	a	a	a	a	b	a	b	a	a	a	a	b	b	a	a	a	b	b	a	a	b	b	b	a	b
D5000620	b	b	b	b	b	b	b	b	b	a	b	a	a	a	a	a	b	a	a	a	a	a	b	-	a	a	a	a	b	a	b	b	a	a	a	b	b	a	a	a	b	b	a	a	b	b	b	a	b
2275672-6A15.1	b	b	b	b	a	b	b	b	b	a	b	a	a	a	b	a	b	b	b	a	b	a	b	-	a	a	a	a	b	a	b	a	a	a	a	b	b	a	a	a	b	b	a	a	b	b	-	a	b
D1162505-6A16.2	b	b	b	b	a	b	b	b	b	a	b	a	-	a	b	-	b	b	b	a	b	a	b	b	a	a	a	a	b	a	b	-	a	a	a	b	b	a	a	b	b	b	a	a	b	b	-	a	b
D1200613	b	b	b	b	a	b	b	b	b	a	b	a	a	a	b	a	b	b	b	a	b	a	b	-	a	a	a	a	b	a	b	b	a	a	a	b	b	a	b	b	b	b	a	a	b	b	a	a	b
4404204-6A13	-	a	b	b	a	b	b	b	b	a	b	a	a	a	b	a	b	b	b	a	b	a	b	-	a	a	a	a	b	a	b	a	a	a	a	b	b	a	a	b	b	b	a	a	b	b	-	a	b
D6050347-0	a	a	b	b	a	b	b	b	b	a	b	a	a	a	b	a	b	b	b	a	b	a	b	b	a	a	a	a	b	a	b	b	a	a	a	b	b	a	a	b	b	b	b	a	b	b	b	a	a
D5331981-0	a	a	b	b	a	b	b	b	b	a	b	a	a	a	b	a	b	b	b	a	b	a	b	a	a	a	a	a	b	a	b	b	a	a	a	b	b	a	a	b	b	b	b	a	b	b	a	a	a
D1087676-6A23.2	a	a	b	b	a	b	b	b	b	a	b	a	a	a	b	a	b	b	b	a	b	a	b	a	a	a	a	a	b	a	b	b	a	a	a	b	b	b	a	b	b	b	b	a	b	b	-	a	a
D4989506-6A25.6	a	a	b	b	a	b	b	b	b	a	b	a	a	a	b	a	b	b	b	a	b	a	b	b	a	a	a	a	b	a	b	b	a	a	a	b	b	a	a	b	b	b	-	a	b	b	-	a	a
D1104248-6A23.7	a	a	b	b	a	b	b	b	b	a	b	a	a	a	b	a	b	b	b	a	b	a	b	-	a	a	a	a	b	a	b	b	a	a	a	b	b	b	a	b	b	b	b	a	b	b	-	a	a
D1202476-6B9.3	a	a	b	b	a	b	b	b	b	a	b	a	a	a	b	a	b	b	b	a	b	a	b	b	a	a	a	a	b	a	b	b	a	a	a	b	b	b	a	b	b	b	b	a	b	b	b	a	a
D3935116-6A24.7	a	a	b	b	a	b	b	b	b	a	b	a	a	a	b	a	b	b	b	a	b	a	b	-	a	a	a	a	b	a	b	b	a	a	a	b	b	b	a	b	b	b	-	a	b	b	-	a	a
3572070-6A25.6	a	a	b	b	a	b	b	b	b	a	b	a	a	a	b	a	b	b	b	a	b	a	b	-	a	a	a	a	b	a	b	b	a	a	a	b	b	b	a	b	b	b	b	a	b	b	b	a	a
4993639-	a	a	b	b	a	b	b	b	b	a	b	a	a	a	b	a	b	b	b	a	b	b	b	a	a	a	a	a	b	a	b	b	a	a	a	b	b	b	a	b	b	b	b	a	b	-	b	a	a
D5333034-0	a	a	b	b	a	b	b	b	b	a	b	a	a	a	b	a	b	b	b	a	b	a	b	-	a	a	a	a	b	a	b	b	a	a	a	b	b	b	a	b	b	b	b	-	b	b	-	a	a
D1266315-6A25.6	a	a	b	b	a	b	b	b	b	a	b	a	a	a	b	a	b	b	b	a	b	a	b	-	a	a	a	a	b	a	b	b	a	a	a	b	b	b	a	b	b	b	b	a	b	b	-	a	a
D3952793-6A26.40	a	a	b	b	a	b	b	b	b	a	b	a	a	a	b	a	b	b	b	a	b	a	b	b	a	a	a	a	b	a	b	b	a	a	a	b	b	b	a	b	b	b	b	a	b	b	-	a	a
D5333013-0	a	a	b	b	a	b	b	b	b	a	b	a	a	a	b	a	b	b	b	a	b	a	b	a	a	a	a	a	b	a	b	b	a	a	a	b	b	b	a	b	b	b	b	a	b	b	-	a	-
D985555-6A28.70	a	a	b	b	a	b	b	b	b	a	b	a	a	a	b	a	b	b	b	a	b	a	b	-	a	a	a	a	b	a	b	b	a	a	a	b	b	b	a	b	b	b	b	-	b	b	a	a	a
D1148867-6A27.9	a	a	b	b	a	b	b	b	b	a	b	a	a	a	b	a	b	b	b	a	b	a	b	-	a	a	a	a	b	a	b	b	a	a	a	b	b	b	a	b	b	b	b	a	b	b	b	a	a
D3960006-6A25.60	a	a	b	b	a	b	b	b	b	a	b	a	a	a	b	a	b	b	b	a	b	a	b	a	a	a	a	a	b	a	b	b	a	a	a	b	b	b	a	b	b	b	b	a	b	b	-	a	a
D12737085-0	a	a	b	b	a	b	b	b	b	a	b	b	b	a	b	a	b	b	b	a	b	a	b	a	a	a	a	a	b	a	b	b	a	a	a	b	b	b	a	b	b	b	b	a	b	b	a	a	a
D4262590-3B13.50	a	a	b	b	b	b	b	a	a	a	b	b	b	a	b	a	b	b	b	b	b	a	b	-	a	a	a	a	b	b	b	b	a	a	a	b	b	b	a	b	b	b	b	b	b	b	b	a	a
D4543760-0	a	a	a	a	a	a	a	a	a	a	a	a	a	a	a	a	a	a	a	a	a	a	a	b	a	a	a	a	b	a	b	b	a	a	a	b	b	a	a	b	b	b	b	a	b	b	b	a	a
D3950724-6A33.7	a	a	b	b	b	b	b	a	a	a	b	b	b	b	a	a	b	a	b	b	b	a	b	b	a	a	a	a	b	b	b	b	a	a	a	b	b	b	a	b	b	b	b	b	b	b	a	a	a
D3952239	a	a	a	b	b	b	b	a	a	a	b	b	b	b	a	a	b	a	b	b	b	a	b	b	a	a	a	a	b	b	b	b	b	a	a	b	b	b	a	b	b	b	b	b	b	b	a	a	a
D5332979-7B100	a	a	b	b	b	b	b	a	a	a	b	b	b	b	a	a	b	a	b	b	b	a	b	b	a	a	a	a	b	b	b	b	a	a	a	b	b	b	a	b	b	b	b	b	b	b	-	a	a
D1306641-6A33.5	a	a	b	b	b	b	b	a	a	a	b	b	b	b	a	a	b	a	b	b	b	a	b	b	a	a	a	a	b	b	b	b	a	a	a	b	b	b	a	b	b	b	b	b	b	b	-	a	a
D5363558-1A80.9	a	a	b	b	b	b	b	a	a	a	b	b	b	b	a	a	b	a	b	b	b	a	b	b	a	a	a	a	b	b	b	b	a	a	a	b	b	b	a	b	b	b	b	b	b	b	a	a	a
D4396363	a	a	b	b	b	b	b	a	a	a	b	b	b	b	a	a	b	a	b	b	b	a	b	b	a	a	a	a	b	b	b	b	a	a	a	b	b	b	a	b	b	b	b	b	b	b	a	a	a
D1258325-6A36.5	a	a	a	b	b	b	b	a	a	a	b	b	b	b	a	a	b	a	b	b	b	a	b	b	a	a	a	a	b	b	b	b	b	a	a	b	b	b	a	b	b	b	b	b	b	b	-	a	a
1003849-6A36.5	a	a	a	b	b	b	b	a	a	a	b	b	b	b	a	a	b	a	b	b	b	a	b	b	a	a	a	a	b	b	b	b	b	a	a	b	b	b	a	b	b	b	b	b	b	b	-	a	a
D7351888-0	a	a	a	b	b	b	b	a	a	b	b	b	b	b	a	a	b	a	b	b	b	a	b	b	a	a	a	a	b	b	b	b	b	a	a	b	a	b	a	b	b	b	b	b	b	b	a	a	b
3948356-	a	a	a	b	b	b	b	a	a	b	b	b	b	b	a	a	b	a	b	b	b	a	b	b	a	a	a	a	b	b	b	b	b	a	a	b	b	b	a	b	b	b	b	b	b	b	-	a	a
D3943958	a	a	a	b	b	b	b	a	a	b	b	b	b	b	a	a	b	a	b	b	b	a	b	b	a	a	a	a	b	b	b	b	a	a	a	b	a	b	a	b	b	b	b	b	b	b	a	-	b
D4405997-0	a	a	a	b	b	b	b	a	a	b	b	b	b	b	a	a	b	a	b	b	b	a	b	b	a	a	a	a	b	b	b	b	b	a	a	b	b	b	a	b	b	b	b	b	b	b	-	a	a
D3948556-6A42.4	a	a	a	b	b	b	b	a	a	b	b	b	b	b	a	a	b	a	b	b	b	a	b	b	a	a	a	a	b	b	b	b	b	a	a	b	b	b	a	b	b	b	b	b	b	b	-	a	a
D4537964-0	b	b	b	a	a	a	a	b	b	a	a	a	b	a	b	b	a	b	a	a	a	b	a	a	b	b	b	b	a	a	a	a	a	b	b	a	-	-	b	a	a	a	a	a	-	a	-	b	b
D5332057-0	a	a	a	b	b	b	b	a	a	b	b	b	b	b	a	a	b	a	b	b	b	a	b	b	a	a	a	a	b	b	b	b	b	a	a	b	a	b	a	b	b	b	b	b	b	b	a	a	a
3955024-4A24.1	a	a	a	b	b	b	b	a	a	b	b	b	b	b	a	a	b	a	b	b	b	a	b	b	a	a	a	a	b	b	b	b	b	a	a	b	a	b	a	b	b	b	b	b	b	b	-	a	a
D1862824-6A42.9	b	b	b	a	a	a	a	b	b	a	a	a	a	a	b	b	a	b	a	a	a	b	a	a	b	b	b	b	a	a	a	a	a	b	b	a	b	a	b	a	a	a	a	a	a	a	a	b	b
3021264-6A45.1	a	a	a	b	b	b	b	a	a	b	b	b	b	b	a	a	b	a	b	b	b	a	b	b	a	a	a	a	b	b	b	b	a	a	a	b	a	b	a	b	b	b	b	b	b	b	a	a	a
D5324452	a	a	a	b	b	b	b	a	a	b	b	b	b	b	a	a	b	a	b	b	b	a	b	b	a	a	a	a	b	b	b	b	a	a	a	b	a	b	a	b	b	b	b	b	b	b	a	a	a
D1142563-0	a	a	a	b	b	b	b	a	a	b	b	b	b	b	a	a	b	a	b	b	b	a	b	b	a	a	a	b	b	b	b	b	a	a	a	b	a	b	a	b	b	b	b	b	b	b	-	a	-
1091144-6A46.7	a	a	a	b	b	b	b	a	a	b	b	b	b	b	a	a	b	a	b	b	b	a	b	b	a	a	a	a	b	b	b	b	a	a	a	b	a	b	a	b	b	b	b	b	b	b	-	a	a
D6010986-0	a	a	a	b	b	b	b	a	a	b	b	b	b	b	a	a	b	a	b	b	b	a	b	b	a	a	a	a	b	b	b	b	a	a	a	b	a	b	a	b	b	b	b	b	b	b	-	a	a
D4395233	a	a	a	b	b	b	b	a	a	b	b	b	b	b	a	a	b	a	b	b	b	a	b	b	a	a	a	a	b	b	b	b	a	a	a	b	a	b	a	b	b	b	b	b	b	b	-	a	a
D4262358-6A48.7	a	a	a	b	b	b	b	a	a	b	b	b	b	b	a	a	b	a	b	b	b	a	b	b	a	a	a	a	b	b	b	b	a	a	a	b	a	b	a	b	b	b	b	b	b	b	a	a	a
D1160985-6A48.8	a	a	a	b	b	b	b	a	a	b	b	b	b	b	a	a	b	a	b	b	b	a	b	b	a	a	a	a	b	b	b	b	a	a	a	b	a	b	a	b	b	b	b	b	b	b	a	a	a
D4705884	a	a	a	b	b	b	b	a	a	b	b	b	b	b	a	a	b	a	b	b	b	a	b	b	a	a	a	a	b	b	b	a	a	a	a	b	a	b	a	b	-	b	b	-	b	b	-	a	a
D3026119-6A47.3	a	a	a	b	b	b	b	a	a	b	b	b	b	b	a	a	b	a	b	b	b	a	b	b	a	a	a	a	b	b	b	b	a	a	a	b	a	b	a	b	b	-	b	b	b	b	b	a	a
983322-6A48.8	a	a	a	b	b	b	b	a	a	b	b	b	b	b	a	a	b	a	b	b	b	a	b	b	a	a	a	a	b	b	b	b	a	a	a	b	a	b	a	b	b	b	b	b	b	b	-	a	a
D3026438-6A73.2	a	a	a	b	b	b	b	a	a	b	b	b	b	b	a	a	b	a	b	b	b	a	b	b	a	a	a	a	b	b	b	b	a	a	a	b	a	b	a	b	b	b	b	b	b	b	-	a	a
3064745-6A50.5	a	a	a	b	b	b	b	a	a	b	b	a	a	b	a	a	b	a	b	b	b	a	b	b	a	a	a	a	b	a	b	b	a	a	a	b	a	b	a	b	b	b	b	b	b	b	-	a	a
1006957-6A50.1	a	a	a	b	b	b	b	a	b	b	b	a	a	b	a	a	b	a	b	b	b	a	b	b	a	a	a	a	b	a	b	b	a	a	a	b	a	b	a	b	b	b	b	b	b	b	-	a	a
D1253237-6A50.1	a	a	a	b	b	b	b	a	b	b	b	a	a	b	a	a	b	a	b	b	b	a	b	b	a	a	a	a	b	a	b	b	a	a	a	b	a	b	a	b	b	b	b	b	b	b	a	a	a
D3958576	a	a	a	b	b	b	b	a	b	b	b	a	a	b	a	a	b	a	b	b	b	a	b	b	a	a	a	a	b	a	b	b	a	a	a	b	a	b	b	b	b	b	b	a	b	b	a	a	-
D4405237-0	a	a	a	b	b	b	b	a	b	b	b	a	a	b	a	a	b	a	b	b	b	a	b	b	a	a	a	a	b	a	b	b	a	a	a	b	a	b	a	b	b	b	b	a	b	b	a	a	-
1106184-6A54.1	a	a	a	b	b	b	b	a	b	b	b	a	a	b	a	a	b	a	b	b	b	a	b	b	a	a	a	a	b	a	b	b	a	a	a	b	a	b	a	b	b	b	b	a	b	b	-	a	a
D4405431-0	a	a	a	b	b	b	b	a	b	b	b	a	a	b	a	a	b	a	b	b	b	a	b	b	a	a	a	a	b	a	b	b	a	a	a	b	a	b	a	b	b	b	b	-	b	b	a	a	a
D1203578-6A56.4	a	a	a	b	b	b	b	a	b	b	b	a	a	b	a	a	b	a	b	b	b	a	b	b	a	a	a	a	b	a	b	b	a	a	a	b	a	b	a	b	b	b	b	a	b	b	b	a	a
D3944822	a	a	a	b	b	b	b	a	b	b	b	a	a	b	a	a	b	a	b	b	b	a	b	b	a	a	a	a	b	a	b	b	a	a	a	b	a	b	a	b	b	b	b	a	b	b	-	a	a
D4396762-6B4.06	a	a	b	b	b	b	b	a	b	b	b	a	a	b	a	a	b	a	b	b	b	a	b	b	a	a	a	a	b	a	b	b	a	a	a	b	a	b	a	b	b	b	b	a	b	b	a	a	a
D1138967-6A57.5	a	a	b	b	b	b	b	a	b	b	b	a	a	b	a	a	b	a	b	b	b	a	b	b	a	a	a	a	b	a	b	b	a	a	a	b	a	b	b	b	b	b	b	a	b	b	a	a	a
1114145-6A58.3	a	a	b	b	b	b	b	a	b	b	b	a	a	b	a	a	b	a	b	b	b	a	b	b	a	a	a	a	b	a	b	b	a	a	a	b	a	b	b	b	b	b	b	a	b	b	a	a	a
1107875-6A59.5	a	a	b	b	b	b	b	a	b	b	b	a	a	b	a	a	b	a	b	b	b	a	b	b	a	a	a	a	b	a	b	b	a	a	a	b	a	b	b	b	b	b	b	a	b	b	b	a	a
1092560-6A57.6	a	a	b	b	b	b	b	a	b	b	b	a	a	b	a	a	b	a	b	b	b	a	b	b	a	a	a	a	b	a	b	b	a	a	a	b	a	b	b	b	b	b	b	a	b	b	-	a	a
D5010872-0	a	a	b	b	b	b	b	a	b	b	b	a	a	b	a	a	b	a	b	b	b	a	b	b	a	a	a	a	b	a	b	b	a	a	a	b	a	b	b	b	b	b	-	a	b	b	b	a	a
4911127--0	a	a	b	b	b	b	b	a	b	b	b	a	a	b	a	a	b	a	b	b	b	a	b	b	a	a	a	a	b	a	b	b	a	a	a	b	a	b	b	b	b	b	b	a	b	b	-	a	a
2252585-6A60.9	a	a	b	b	b	b	b	a	b	b	b	a	a	b	a	a	b	a	b	b	b	a	b	b	a	a	a	a	b	a	b	b	a	a	a	b	a	b	b	b	b	b	b	a	b	b	-	a	a
D3954935-6A73.2	a	a	b	b	b	b	b	a	b	b	b	a	a	b	a	a	b	a	b	b	b	b	b	b	a	a	a	a	b	a	b	b	a	a	a	b	a	b	b	b	b	b	b	a	b	b	a	a	a
D4404837-0	a	a	b	b	b	b	b	a	b	b	b	a	a	b	a	a	b	a	b	b	b	b	b	b	a	a	a	a	b	a	b	b	a	a	a	b	a	b	b	b	b	b	b	-	b	b	a	a	a
D1123054-6A63.8	a	a	b	b	b	b	b	a	b	b	b	a	a	b	a	a	b	a	b	b	b	b	b	b	a	a	a	a	b	a	b	b	a	a	a	b	a	b	b	b	b	b	b	a	b	b	b	a	a
D5331439	a	a	b	b	b	b	b	a	b	b	b	a	a	b	a	a	b	a	b	b	b	b	b	b	a	a	a	a	b	a	b	b	a	a	a	b	a	b	b	b	b	b	b	a	b	b	b	a	a
D4535669-6A64.1	a	a	b	b	b	b	b	a	b	b	b	a	a	b	a	a	b	a	b	b	b	b	b	b	a	a	a	a	b	a	b	b	a	a	a	b	a	b	b	b	b	b	b	a	b	b	a	a	a
D4008263-0	a	b	b	b	a	b	b	a	b	b	b	a	a	b	a	a	b	a	b	a	b	b	b	b	a	a	a	a	b	a	b	b	a	a	a	b	a	b	b	b	b	b	b	b	b	b	b	a	a
2261985-6A83.5	a	b	b	b	a	b	b	a	b	b	b	a	a	b	a	a	b	a	b	a	b	b	b	b	a	a	a	a	b	a	b	b	a	a	a	b	a	b	b	b	b	b	b	b	b	a	-	a	a
D4543559	a	b	b	b	a	b	a	a	b	b	b	a	a	b	b	b	b	b	b	a	b	a	b	b	a	b	a	a	b	a	a	b	a	a	b	b	a	b	b	b	a	b	a	b	a	a	b	a	a
D7348659-0	a	b	b	b	a	b	a	a	b	b	b	a	a	b	b	b	b	b	b	a	b	b	b	b	a	b	a	a	b	a	b	b	a	a	b	b	a	b	b	b	a	b	a	b	a	a	-	a	a
4910280-6A95.7	a	b	b	b	a	b	a	a	b	a	b	a	a	b	b	b	b	b	b	a	b	b	b	b	b	b	b	b	b	a	b	b	a	a	b	b	a	b	b	b	a	b	a	b	a	a	b	b	a
D13116454	a	b	b	b	b	b	a	a	b	a	b	a	a	b	b	b	b	b	b	a	b	b	b	b	b	b	b	b	b	a	b	b	a	a	b	b	a	b	b	b	-	b	a	b	-	a	b	b	a
D1202981-6A84	a	b	b	a	a	b	a	a	b	a	b	a	a	b	b	b	b	b	b	a	b	b	b	b	b	b	b	b	b	a	b	b	a	a	b	b	a	b	b	b	a	b	a	b	a	a	b	b	a
D7488468-6A84	a	b	b	b	a	b	a	a	b	a	b	a	a	b	b	b	b	b	b	a	b	b	b	b	b	b	b	b	b	a	b	b	a	a	b	b	a	b	b	b	a	b	a	b	a	a	b	b	a
D4394430-0	a	b	b	b	a	b	a	a	b	a	a	a	a	b	b	b	b	b	b	a	b	b	b	b	b	b	b	b	b	a	b	b	a	a	b	b	a	b	b	b	a	b	a	b	a	a	b	b	a
D3026422-6A86.9	a	b	b	b	a	b	a	a	b	a	b	a	a	b	b	b	b	b	b	a	b	b	b	b	b	b	b	b	b	a	b	b	a	a	b	b	a	b	b	b	a	b	a	b	a	a	b	b	a
1144836-6A88.3	a	b	b	b	a	b	a	a	b	a	b	a	a	b	b	b	b	b	b	a	b	b	b	b	b	b	b	b	b	a	b	b	a	a	b	b	a	b	b	b	a	b	a	b	a	a	b	b	a
12770822-	a	b	b	b	a	b	a	a	b	a	a	a	a	b	b	b	b	b	b	a	b	b	b	b	b	b	b	b	b	a	b	b	a	a	b	b	a	b	b	b	a	b	a	b	a	a	b	b	a
D1279339-6A88.7	a	b	b	b	a	b	a	a	b	a	a	a	a	b	b	b	b	b	b	a	b	b	b	b	b	b	b	b	b	a	b	b	a	a	b	b	a	b	b	b	a	b	a	b	a	a	b	b	a
D5341706	a	b	b	b	a	b	a	a	b	a	a	a	a	b	b	b	b	b	b	a	b	b	b	b	b	b	b	b	b	a	b	b	a	a	b	b	b	b	b	b	a	b	-	b	a	-	b	b	a
D1269822-6A84.1	a	b	b	b	a	b	a	a	b	a	a	a	a	b	b	b	b	b	b	a	b	b	b	b	b	b	b	b	b	a	b	b	a	a	b	b	a	b	b	b	a	b	a	b	a	-	b	b	a
D3222192-6A88.7	a	b	b	b	a	b	a	a	b	a	a	a	a	b	b	b	b	b	b	a	b	b	b	b	b	b	b	b	b	a	b	b	a	a	b	b	a	b	b	b	a	b	a	b	a	a	b	b	a
D4009863-6A91.3	a	b	b	b	a	b	a	a	b	a	a	a	a	b	b	b	b	b	b	a	b	b	b	b	b	b	b	b	b	a	b	b	a	a	b	b	a	b	b	b	a	b	a	b	a	a	b	b	a
D4994922-0	a	b	b	b	a	b	a	a	b	a	a	a	a	b	b	b	b	b	b	a	b	b	b	b	b	b	b	b	b	a	b	b	a	a	b	b	a	b	b	b	-	b	a	b	a	a	b	b	a
D1228166-6A74.5	a	b	b	b	a	b	a	a	b	a	a	a	a	b	b	b	b	b	b	a	b	b	b	b	b	b	b	b	b	a	b	b	a	a	b	b	a	b	b	b	a	b	a	b	a	a	b	b	a
1228166-6A74.5	a	b	b	b	a	b	a	a	b	a	a	a	a	b	b	b	b	b	b	a	b	b	b	b	b	b	b	b	b	a	b	b	a	a	b	b	a	b	b	b	a	b	a	b	a	a	b	b	a
D3570667-6A91.2	a	b	b	b	a	b	a	a	b	a	a	a	a	b	b	b	b	b	b	a	b	b	b	b	b	b	b	b	b	a	b	b	a	a	b	b	a	b	b	b	a	b	a	b	a	a	b	b	a
D3023373-6A89.9	a	b	b	b	a	b	a	a	b	a	a	a	a	b	b	b	b	b	b	a	b	b	b	b	b	b	b	b	b	a	b	b	a	a	b	b	a	b	b	b	a	b	a	b	a	a	b	b	a
D1123674-6A91.30	a	b	b	b	a	b	a	a	b	a	a	a	a	b	b	b	b	b	b	a	b	b	b	b	b	b	b	b	b	a	b	b	a	a	b	b	a	b	b	b	a	b	a	b	a	a	b	b	a
D5349163-0	a	b	b	b	a	b	a	a	b	a	a	a	a	b	b	b	b	b	b	a	b	b	b	b	b	b	b	b	b	a	b	b	b	a	b	b	a	b	b	b	a	b	-	b	a	a	b	b	a
D4992201	a	b	b	b	a	b	a	a	b	a	a	a	a	b	b	b	b	b	b	a	b	b	b	b	b	b	b	b	b	b	b	b	b	a	b	b	a	b	b	b	a	b	a	b	a	a	b	b	a
D7488285-0	a	b	b	b	b	b	a	a	b	a	a	a	a	b	b	b	b	b	b	b	b	b	b	b	b	b	b	b	b	a	b	b	b	a	b	b	a	b	b	b	a	b	a	b	a	a	b	b	a
D4396075-0	a	b	b	b	b	b	a	a	b	a	a	a	a	b	b	b	b	b	b	b	b	b	b	b	b	b	b	b	b	a	b	b	b	a	b	b	a	b	b	b	a	b	a	b	a	a	b	b	a
D5001791	a	b	b	b	b	b	a	a	b	a	a	a	a	b	b	b	b	b	b	b	b	b	b	b	b	b	b	b	b	a	b	b	b	a	b	b	a	b	b	b	a	b	a	b	-	a	b	b	a
D1265517-6A83.20	a	b	b	b	b	b	a	a	b	a	a	a	a	b	b	b	b	b	b	b	b	b	b	b	b	b	b	b	b	a	b	b	b	a	b	b	a	b	b	b	a	b	a	b	a	a	b	b	a
D1126345-6A83.2	a	b	b	b	b	b	a	a	b	a	a	a	a	b	b	b	b	b	b	b	b	b	b	b	b	b	b	b	b	a	b	b	b	a	b	b	a	b	b	b	a	b	a	b	a	a	b	b	a
D4394231-6A91.30	a	b	b	b	b	b	a	a	b	a	a	a	a	b	b	b	b	b	b	b	b	b	b	b	b	b	b	b	b	a	b	b	b	a	b	b	a	b	b	b	a	b	a	b	a	a	b	b	a
D1273271-6A85.2	a	b	b	b	b	b	a	a	b	a	a	a	a	b	b	b	b	b	b	b	b	b	b	b	b	b	b	b	b	a	b	b	b	a	b	b	a	b	b	b	a	b	a	b	a	a	b	b	-
D7348308-0	a	b	b	b	b	b	a	a	b	a	a	a	a	b	b	b	b	b	-	b	b	b	-	b	b	b	b	b	b	-	b	b	b	a	b	b	a	b	a	b	a	b	a	b	a	a	b	b	a
D1113537-6A93.9	a	b	b	b	b	b	a	a	b	a	a	a	a	b	b	b	b	b	b	b	b	b	-	b	b	b	b	b	a	a	b	b	b	a	b	b	a	b	b	b	a	b	a	b	a	a	b	b	a
D3024247-6A74.3	a	b	b	b	b	b	a	a	b	a	a	a	a	b	b	b	b	b	a	b	a	b	a	b	b	b	b	b	a	b	a	b	b	a	b	b	a	b	a	b	a	b	a	b	a	a	b	b	a
D3960450-6A99.5	b	a	a	a	a	a	b	b	a	b	b	b	b	a	a	a	a	a	b	a	b	a	b	a	a	a	a	a	b	a	b	-	a	b	a	a	b	a	b	a	b	a	b	a	b	b	a	a	b
D3533558-6A99.4	a	b	b	b	b	b	a	a	b	a	a	a	a	b	b	b	b	b	a	b	a	b	a	b	b	b	b	b	a	b	a	b	b	a	b	b	a	b	a	b	a	b	a	b	a	a	b	b	a
D9764451-0	a	b	b	a	a	b	b	a	a	a	b	b	b	a	a	b	a	a	b	a	b	a	b	b	a	b	a	a	a	b	a	b	b	b	b	b	b	a	b	b	b	a	b	b	b	a	b	b	b
D3951542-1D54.1	a	b	b	a	a	b	b	a	a	a	b	b	b	a	a	a	a	a	b	a	b	a	b	a	a	b	a	a	a	b	a	b	b	b	b	b	b	a	b	b	b	a	b	b	b	a	b	b	b
D1129095	a	b	b	a	a	b	b	a	a	a	b	b	b	a	a	b	a	a	b	a	b	a	b	a	a	b	a	a	a	b	b	b	b	b	b	b	b	a	b	b	b	a	b	b	b	a	b	b	b
D4411037-4A128	a	b	b	a	a	b	b	a	a	a	b	b	b	a	a	b	a	a	b	a	b	a	b	a	a	b	a	a	a	b	a	b	b	b	b	b	b	a	b	b	b	a	b	b	b	a	b	b	b
D3533356-0	a	b	b	a	a	b	b	a	a	a	b	b	b	a	a	b	a	a	b	a	b	a	b	b	a	b	a	a	a	b	a	b	b	b	b	b	b	a	b	b	b	a	b	b	b	a	b	b	b
D4540626-0	a	b	b	a	a	b	b	a	a	a	b	b	b	a	a	b	a	a	b	a	b	a	b	a	a	b	a	a	a	b	a	b	b	b	b	b	b	a	b	b	b	a	b	b	b	a	b	b	b
D3941487-6B4.06	a	b	b	a	a	b	b	a	a	a	b	b	b	a	a	b	a	a	b	a	b	a	b	b	a	b	a	a	a	b	a	b	b	b	b	b	b	a	b	b	b	a	b	b	b	a	b	b	b
D1083388-6B3.12	a	b	b	a	a	b	b	a	a	a	b	b	b	a	a	b	a	a	b	a	b	a	b	a	a	b	a	a	a	b	a	b	b	b	b	b	b	a	b	b	b	a	b	b	b	a	b	b	b
4993009-6B3.83-0	a	b	b	a	a	b	b	a	a	a	b	b	b	a	a	b	a	a	b	a	b	a	b	a	a	b	a	a	a	b	a	b	b	b	b	b	b	a	b	b	b	a	b	b	b	a	b	b	b
D4993009-6B3.830	a	b	b	a	a	b	b	a	a	a	b	b	b	a	a	b	a	a	b	a	b	a	b	b	a	b	a	a	a	b	a	b	b	b	b	b	b	a	b	b	b	a	b	b	b	a	b	b	b
1161730-6B2.41	a	b	b	a	a	b	b	a	a	a	b	b	b	a	a	b	a	a	b	a	b	a	b	b	a	b	a	a	a	b	a	b	b	b	b	b	b	a	b	b	b	a	b	b	b	a	b	b	b
D1320486-0	a	b	b	a	a	b	b	a	a	a	b	b	b	a	a	b	a	a	b	a	b	a	b	b	a	b	a	a	a	b	a	b	b	b	b	b	b	a	b	b	b	a	b	b	b	a	b	b	b
D2266280-6B3.37	a	b	b	a	a	b	b	a	a	a	b	b	b	a	a	b	a	a	b	a	b	a	b	b	a	b	a	a	a	b	a	b	b	b	b	b	b	a	b	b	b	a	b	b	b	a	b	b	b
1007415-6B2.41	a	b	b	a	a	b	b	a	a	a	b	b	b	a	a	b	a	a	b	a	b	a	b	b	a	b	a	a	a	b	a	b	b	b	b	b	b	a	b	b	b	a	b	b	b	a	b	b	b
D1093417-6B4.01	a	b	b	a	a	b	b	a	a	a	b	b	b	a	a	b	a	a	b	a	b	a	b	b	a	b	a	a	a	b	a	b	b	b	b	b	b	a	b	b	b	a	b	b	b	a	b	b	b
D4262555-6B2.640	a	b	b	a	a	b	b	a	a	a	b	b	b	a	a	b	a	a	b	a	b	a	b	b	a	b	a	a	a	b	a	b	b	b	b	b	b	a	b	b	b	a	b	b	b	a	b	b	b
D3954789-6B4.420	a	b	b	a	a	b	b	a	a	a	b	b	b	a	a	b	a	a	b	a	b	a	b	b	a	b	a	a	a	b	a	b	b	b	b	b	b	a	b	b	b	a	b	b	b	a	b	b	b
3020636-6B6.01	a	b	b	a	a	b	b	a	a	a	b	b	b	a	a	b	a	a	b	a	b	a	b	b	a	b	a	a	a	b	a	b	b	b	b	b	b	a	b	b	b	a	b	b	b	a	b	b	b
D4990987-6B9.3	a	b	b	a	a	b	b	a	a	b	b	b	b	a	a	b	a	a	b	a	b	b	b	b	b	b	b	b	a	a	a	b	b	a	b	b	b	b	b	b	b	a	a	b	b	a	b	b	b
4408658-	a	b	b	a	a	b	b	a	a	b	b	b	b	a	a	b	a	a	b	a	b	b	b	b	b	b	b	b	a	a	a	b	b	a	b	b	b	b	b	b	b	a	a	b	b	a	b	b	b
D4409261-0	a	b	b	a	a	b	b	a	a	a	b	b	b	a	a	b	a	a	b	a	b	a	b	b	a	b	a	a	a	b	a	b	b	b	b	b	b	a	b	b	b	a	b	b	b	a	b	b	b
D3946678-6B9.3	b	b	b	a	a	b	b	a	a	b	b	b	b	a	a	b	a	a	a	a	a	b	b	b	b	b	b	b	a	a	a	b	b	a	b	b	b	b	b	b	b	a	a	b	b	a	b	b	b
D1085341-6B14.10	b	b	b	a	a	b	b	a	a	b	a	a	a	b	a	b	a	a	a	a	a	b	b	b	b	b	b	b	a	a	a	b	b	a	b	b	b	b	a	b	b	a	a	b	b	b	b	b	b
D1309620-6B14.10	b	b	b	a	a	b	b	a	a	b	b	b	b	a	a	b	a	a	a	a	a	b	b	b	b	b	a	b	a	a	a	a	b	a	b	b	b	b	a	b	b	a	a	b	b	b	b	b	b
D3031634-6B12	b	b	b	a	a	b	b	a	a	b	b	b	b	b	a	b	a	a	a	a	a	b	b	b	b	b	b	b	a	a	a	b	b	a	b	b	b	b	a	b	b	a	a	b	b	b	b	b	b
D3950504-6B14.10	b	b	b	a	a	b	b	a	a	b	b	b	b	b	a	b	a	a	a	a	a	b	b	b	b	b	b	b	a	a	a	b	b	a	b	b	b	b	a	b	b	a	a	b	b	b	b	b	b
D4991777-0	b	b	b	a	a	b	b	a	a	b	b	b	b	b	b	b	a	a	a	a	a	b	b	b	b	b	a	b	a	a	a	b	b	a	b	b	b	b	a	b	b	a	a	b	b	b	b	b	b
D10983755-0	b	b	b	a	a	b	b	a	a	b	b	b	b	b	a	b	a	a	a	a	a	b	b	b	a	b	b	b	a	a	a	b	b	a	b	b	b	b	b	b	b	a	a	b	b	b	b	b	b
D4990092-0	b	b	b	a	a	b	b	a	a	b	b	b	b	b	a	b	a	a	a	a	a	b	b	b	b	b	b	b	a	a	a	b	b	a	b	b	b	b	a	b	b	a	a	b	b	b	b	b	b
D5579073-6B13.4	b	b	b	a	a	b	b	a	a	b	b	b	b	b	a	b	a	a	a	a	a	b	b	b	b	b	b	b	a	a	a	b	b	a	b	a	b	b	a	b	b	a	a	b	b	-	b	b	b
D4407005-6A23.8	b	b	b	a	a	b	b	a	a	b	b	b	b	b	a	b	a	a	a	a	a	b	b	b	b	b	b	b	a	a	a	b	b	a	b	b	b	b	a	b	b	a	a	b	b	b	b	b	b
D6011011-0	b	b	b	a	a	b	b	a	a	b	b	b	b	b	a	b	a	a	a	a	a	b	b	b	b	b	b	b	a	a	a	b	a	a	b	b	b	b	a	b	b	a	a	b	b	b	b	b	b
D3959185-0	a	a	a	b	b	a	a	b	b	a	a	a	a	a	b	a	b	b	b	b	b	a	-	a	a	a	a	a	b	b	b	a	a	b	a	a	a	a	b	a	a	b	b	a	a	a	a	a	a
D3935650-6B13.2	b	b	b	a	a	b	b	a	a	b	b	b	b	b	a	b	a	a	a	a	a	b	b	b	b	b	b	b	a	a	a	b	b	a	b	b	b	b	a	b	b	a	a	b	b	b	b	b	b
D1166691-6B14.10	b	b	b	a	a	b	b	a	a	b	b	b	b	b	a	b	a	a	a	a	a	b	b	b	b	b	b	b	a	a	a	b	b	a	b	b	b	b	a	b	b	a	a	b	b	b	b	b	b
D4991491-6B14.1	b	b	b	a	a	b	b	a	a	b	b	b	b	b	a	b	a	a	a	a	a	b	b	b	b	b	b	b	a	a	a	b	b	a	b	b	b	b	a	b	b	a	a	b	-	b	b	b	b
D1116508-6B13.6	b	b	b	a	a	b	b	a	a	b	b	b	b	b	a	b	a	a	a	a	a	b	b	b	b	b	b	b	a	a	a	b	b	a	b	b	b	b	a	b	b	a	a	b	b	b	b	b	b
D995333-0	b	b	b	a	a	b	b	a	a	b	b	b	b	b	a	b	a	a	a	a	a	b	b	b	b	b	b	b	a	a	a	b	b	a	b	b	b	b	a	b	b	a	a	b	b	b	b	b	b
D2276731-6B12	b	b	b	a	a	b	b	a	a	b	b	b	b	b	a	b	a	a	a	a	a	b	b	b	b	b	b	b	a	a	a	b	b	a	b	b	b	b	a	b	b	a	a	b	b	b	b	b	b
D1203709	b	b	b	a	a	b	b	a	a	b	b	b	b	b	a	b	a	a	a	a	a	b	b	b	b	b	b	b	a	a	a	b	b	a	b	b	b	b	a	b	b	a	a	b	b	b	b	b	b
D1205872-6B13.10	b	b	b	a	a	b	b	a	a	b	b	b	b	b	a	b	a	a	a	a	a	b	b	b	b	b	b	b	a	a	a	b	b	a	b	b	b	b	a	b	b	a	a	b	b	b	b	b	b
D4990387-0	b	b	b	a	a	b	b	a	a	b	b	b	b	b	a	b	a	a	a	a	a	b	b	b	b	b	b	b	a	a	a	b	b	a	b	b	b	b	a	b	b	a	a	b	b	b	b	b	b
D4009893-0	b	b	b	a	a	b	b	a	a	b	b	b	b	b	a	b	a	a	a	a	a	b	b	b	b	b	b	b	a	a	a	b	b	a	b	b	b	b	a	b	b	a	a	b	b	b	b	b	b
D3024756-6B13.4	b	b	b	a	a	b	b	a	a	b	b	b	b	b	a	b	a	a	a	a	a	b	b	b	b	b	b	b	a	a	a	b	b	a	b	b	b	b	a	b	b	a	a	b	b	b	b	b	b
D1093423-6B13.1	b	b	b	a	a	b	b	a	a	b	b	b	b	b	a	b	a	a	a	a	a	b	b	b	b	b	b	b	a	a	a	b	b	a	b	b	b	b	a	b	b	a	a	b	b	b	b	b	b
1263315-	b	b	b	a	a	b	b	a	a	b	b	b	b	b	a	b	a	a	a	a	a	b	b	b	b	b	b	b	a	a	a	b	b	a	b	b	b	b	a	b	b	a	a	b	b	b	b	b	b
D2293774-6B13.8	b	b	b	a	a	b	b	a	a	b	b	b	b	b	a	b	a	a	a	a	a	b	b	b	b	b	b	b	a	a	a	b	b	a	b	b	b	b	a	b	b	a	a	b	b	b	b	b	b
D984164-6B13.4	b	b	b	a	a	b	b	a	a	b	b	b	b	b	a	b	a	a	a	a	a	b	b	b	b	b	b	b	a	a	a	b	b	a	b	b	b	b	a	b	b	a	a	b	b	b	b	b	b
D5970972-6B13.4	b	b	b	a	a	b	b	a	a	b	b	b	b	b	a	b	a	a	a	a	a	b	b	b	b	b	b	b	a	a	a	b	b	a	b	b	b	b	a	b	b	a	a	b	b	b	b	b	b
D3024195-6B13.7	b	b	b	a	a	b	b	a	a	b	b	b	b	b	a	b	a	a	a	a	a	b	b	b	b	b	b	b	a	a	a	b	b	a	b	b	b	b	a	b	b	a	a	b	b	b	b	b	b
D5411036-0	a	b	a	b	a	b	b	a	b	a	b	b	b	b	a	b	a	a	a	a	a	b	b	b	b	b	b	a	a	a	a	b	b	a	b	b	b	b	a	a	b	a	a	a	b	b	b	b	b
D4009225	b	b	b	b	a	b	b	a	b	a	b	b	b	b	a	b	a	a	a	a	a	b	b	b	b	b	b	b	a	a	a	b	b	a	b	b	b	b	a	a	b	a	a	a	b	b	b	b	b
D4542245-0	b	b	b	b	a	b	b	a	b	a	b	b	b	b	a	b	a	a	a	a	a	b	b	b	b	b	b	b	a	a	a	b	b	a	b	b	b	b	a	a	b	a	a	a	b	b	b	b	b
D1121751-0	b	b	b	b	a	b	b	a	b	a	b	b	b	b	a	b	a	a	a	a	a	b	b	b	b	b	b	b	a	a	a	b	b	a	b	b	b	b	a	a	b	a	a	a	b	b	b	b	b
D5999605-0	b	b	b	b	a	b	b	a	b	a	b	b	b	b	a	b	a	a	a	a	a	b	b	b	b	b	b	b	a	a	a	b	b	a	b	b	b	b	a	a	b	a	a	a	b	b	b	b	b
D4541912-6B22.3	b	b	b	b	a	b	b	a	b	a	b	b	b	b	a	b	a	a	a	a	a	b	b	b	b	b	b	b	a	a	a	b	b	a	b	b	b	b	a	a	b	a	a	a	-	-	-	b	b
D4733786	b	b	b	b	a	b	b	a	b	a	b	b	b	b	a	b	a	a	a	a	a	b	b	b	b	b	b	b	a	a	a	b	b	a	b	b	a	b	a	a	b	a	a	a	b	b	b	b	-
D4003428-2A49	b	b	b	b	a	b	a	a	b	a	b	b	b	b	a	b	a	a	a	a	a	b	b	b	b	b	b	b	a	a	a	b	b	a	b	b	a	b	a	a	b	a	a	a	b	b	b	b	b
D1765033	b	b	b	b	a	b	b	a	b	a	b	b	b	b	a	b	a	a	a	a	a	b	b	b	b	b	b	b	a	a	a	b	b	a	b	b	a	b	a	a	b	a	a	a	b	b	b	b	b
D5410890	b	b	b	b	a	b	b	a	b	a	b	b	b	b	a	b	a	a	a	a	a	b	b	b	b	b	b	b	a	a	a	b	b	a	b	b	a	b	a	a	b	a	a	a	b	b	b	b	b
D5410911-6B23.7	b	b	b	b	a	b	b	a	b	a	b	b	b	b	a	b	a	a	a	a	a	b	b	b	b	b	b	b	a	a	a	b	b	a	b	b	a	b	a	a	b	a	a	a	b	b	b	b	b
D3024634-0	b	b	b	b	a	b	b	a	b	a	b	b	b	b	a	b	a	a	a	a	a	b	b	b	b	b	b	b	a	a	a	b	b	a	b	b	a	b	a	a	b	a	a	a	b	b	b	b	b
[truncated: 521 more rows]
[truncated: 145 more columns]

## Sheet: S3
Table S3. Map positions of different SNP and DArT markers
Group 1A
D4541143-0	0
D7346890-0	2.348
3064386-1A14.3	16.558
3949882-1A21.7	16.558
6030159-1A21.7	16.558
D4991811-0	24.087
D5358301-0	31.628
D3026425-1A15	35.849
D4405467-0	39.257
D3953211-1A15.5	41.092
1266409-1A23.2	45.565
1000376-1A21.8	46.102
1089977-1A25.8	49.999
D7347040-0	51.796
D7939346	55.883
1098073-1A33.4	58.518
D3020474-1A33.7	68.298
1126027-1A33.9	69.199
D1138664-1A34.3	71.446
D7337225	76.089
1082710-1A39.1	88.856
1121822-1A38	88.856
D3947067-1A79.6	90.134
2281371-1A46.9	91.374
2259602-1A52.9	93.198
4910975-1A39.3	93.198
D1105662-0	95.017
D4538258-0	99.302
1047696-1A48.3	99.84
D1673034-6B19.9	101.471
1093186-1A57.9	105.361
3956968-1A62.3	105.361
D3385385	107.788
D1102254-1A62.20	111.27
4404461-1D46.8	112.516
1193782-1A61.6	112.516
2282159-	112.516
D3938968-1A63.3	114.379
D3951162-0	118.304
D987095-1A66.2	124.915
D1139516-0	128.818
D1265456-1A66.7	130.448
5050380-1B65.5-0	132.084
D1279614-1A94.1	133.721
D1108646-1A91.3	133.721
D1229007-1D55.5	134.802
D3937599	134.802
D7326768	135.888
D12735141	137.21
D3947189	142.663
D1091533	163.569
D3222488	179.55
D4439902-1A77.90	180.088
3064878-1A81.1	180.81
D1230017-1A78.9	181.164
D1229895-1A91.1	182.245
D1307524-1A78.8	182.245
3222545-1A91.1	183.875
1011115-1A79.4	184.413
D5324386-1A82	184.951
4537268--0	186.032
D12338850-0	186.032
D1688356-1A83.3	186.343
982829-1A80.5	186.568
1121826-1A80.8	186.729
D1121826-1A80.8	187.158
D2281630-1A82.4	189.85
2260591-1A91.1	192.036
984424-1A85.8	192.036
4262051-	192.261
D3384952-1A82.4	192.572
1127111-1A85.8	192.572
1093499-1A81	193.971
D1091122-1A79.4	194.736
1126809-1A85.2	195.274
D3023252-1A88.7	195.419
1095465-1A82.4	195.59
1311185-1A87.7	195.81
D1117828-1A83.2	195.81
2261700-1A81.9	195.81
2280853-1A83.5	195.81
D3939696-1A83.7	197.996
978646-1A78.3	199.077
1054139-1A82.4	199.077
4409714-1A83.8-0	199.924
D38284661-0	201.054
D3941919-1A86.30	203.78
1204450-1A87.6	204.312
1032728-1A84.9	204.521
1066153-	204.521
994398-1A80.4	204.521
D4009175-0	204.521
3937189-1A88.2-0	204.521
3025801-1A88.1-0	204.521
2276183-1A88.7	204.521
4539646-1A93.1	204.521
3570013-1A82	204.521
D3951968-0	204.521
1217762-1A86	204.687
D3956400-1A79.90	205.057
7341743-	206.084
D1375130-1A92.5	207.219
D3961416-1D31.10	207.757
4008366-1A93.4	208.295
D1056749-1A89.1	209.584
D2294599-6B27.3	212.683
D3953819	214.574
1138375-	216.499
982827-1A102	216.831
D4536206-0	217.035
3939206--0	217.572
7351398--0	217.572
3064701-1A103-0	218.11
D1087705-1A99.1	218.751
D4408543-0	220.078
D1166905-1A101	221.356
D5410833-0	221.356
2259122-1A106	222.987
D1202679-1A108	229.251
D1404564-1A104	231.27
D1074600-1A106	232.275
D3937719-1A105	233.056
D3533509-1A1050	233.594
1127081--0	238.072
1230905-1A114	239.159
D4541863-0	239.696
1090990-1A115	240.777
D1665599-1A1180	240.777
D1233509-1A122	247.645
4911214--0	250.961
3959168-1A118	250.961
D4005520-1A118	252.592
D5331671-0	258.856
D4539577-0	261.048
4911235-	264.364
D3022792-1A118	264.364
D1183644-1A139	277.826
D1133417-1A182	309.879
D5568176-0	318.698
D1090200-1A215	350.965
D3952828-0	356.096
D2252495-1A216	357.971
3935125-1A192-0	357.971
D4003244-0	358.514
D4261792-1A231	366.005
1213940-1A223	366.005
D1861968-1A2260	367.979
D1206394-1A226	369.439
1098094-1A228	378.636
4539511-1A234	378.636
1088560-1A239	382.383
D4405998-0	383.601
D1095453-1A245	383.601
1092148-1A244	383.601
D4394445	384.682
D4910141-1D111	384.682
3936654-1A241-0	385.763
D3950004-1A250	385.763
4910151--0	385.763
D15326934-0	395.594
Group 1B
D9766525-0	0
D4395232-2A690	13.969
D1124749-1B2710	60.172
1124749-1B271-0	61.352
D3936452-1B271	66.347
D5410465-0	69.112
4910793--0	69.112
D4543234-1B2690	71.86
D1305287-0	74.046
D4394230-0	78.472
D1129541-5B34.8	78.842
D4538354-1B2760	79.051
4909703-	79.844
D1120097-1B277	80.669
1120097-1B277	81.239
D3939587	81.744
1161065-1B287	82.428
D5411736-1D133	82.567
5971279-	83.757
994956-1B271	83.902
D4005497-1B2700	83.902
D1257670-1B268	90.501
1396299-1B264	92.386
D2344163-1B261	92.386
5323610-1B45.7	92.967
D4007935-1B258	99.195
1122155-1B258	102.901
D7343776-0	105.3
5969878--0	109.208
D3944391-6A50.2	109.208
D1047726-1B252	112.541
D1738865-1B248	116.839
982151-1B254	118.652
D3533859-1B251	118.652
D1235880-1B250	119.244
D4412234-0	130.669
D4544054-0	138.735
D3954607-1B2430	142.057
1075792-1B244	142.882
3064679-1B250	143.674
1317149-1B245	143.948
D2250404-1B248	144.21
D6048609-2B80.6	145.292
1231191-1B239	147.478
D3935738-1B242	149.108
4993605-1B242-0	149.646
3947374-1B232	153.473
D5332891-0	154.07
D1205650-1B233	154.608
D3960251-1B232	154.608
985744-1B230	154.608
D3947374-1B232	154.608
1008410-1B230	155.689
1056925-1B227	156.227
3954513-1B227	156.227
D4396293-2B73	159.309
3952671-1B227	163.165
6026328-1B225	166.59
1074770-1B222	169.496
1045055-1B225	169.496
D4008841	170.311
D4329508-6B29.7	171.567
D1708374-1B223	174.746
D4538553-1B218	179.242
D4540219	181.646
D4261484-1B223	181.646
D4393994	181.646
D4540694-6B43	181.646
1234117-1B224	181.646
D1252857	186.306
3064749-1B227-0	190.399
1863232-1B219	192.135
1061145-1B213	195.911
12770601--0	198.321
1014247-1B210	198.321
D4910963-1B208	198.321
D3935151-1B203	199.951
D3025614-1B206	199.967
999132-1B205	201.736
D999132-1B205	202.123
1098323-1B203	203.869
D7931171-1D24.9	204.472
D4991512-0	209.161
D1111071-1B200	211.515
D4396643	212.053
D1125039-1B198	212.699
D1214354-1B194	219.334
D3944375-0	219.98
1243774-1B187	223.871
D1114335-1B195	223.871
D3034276-1B1890	225.501
4992129-	227.132
1396707-1B188	227.132
D3939467-1B182	227.518
D3026676-1B189	227.668
D1081388-1B186	227.668
D4008231-1B189	227.92
D2268664-1B185	228.221
1117717-1B173	241.057
D1772143-1B172	245.916
1064677-1B172	246.254
D1003195-1B159	246.571
4003414-1B173	246.812
D4404938	247.107
D1273237-1B1630	247.107
1126326-1B168	248.188
1091858-1B160	248.188
5324070-1A136	248.188
1151515-1B162	248.188
D2323788-1B160	248.856
D2275207-1B156	251.103
D1129099-1B161	255.023
D5968433	257.02
3064949-1B161	257.02
D4538688-1B1620	259.206
1266026-1B157	260.287
D1092534-1B165	260.287
D994249	260.287
1029624-1B159	260.287
2257522-1B159	265.212
D4409190-0	266.419
D2292556-1B149	269.167
4910411-1B145	270.248
1003008-1B150	270.248
D3026386-1B150	270.248
2332066-1B152	270.248
4989426-1B147	272.122
D4404628-1B140	274.622
D1299157-1B144	274.622
1110494-1B143	274.622
4910960--0	274.622
2249474-1B143	275.246
D2278693-1B135	277.909
2276196-1B130	278.393
D1228577-1B135	278.99
4993860-2A100	283.462
D6035256-0	283.462
D1267870-1B118	288.523
994111-1B91.7	288.523
D1719968-1B103	290.709
D4405559-0	292.24
978610-1B104	292.729
1260851-1B90.4	292.874
1104236-1B94.4	292.874
1002326-1B90.4	292.874
3025208-1B100	293.623
1093432-1B95.2	295.038
D4540546-0	295.038
3934894-	295.038
D1687570-7B42.3	296.813
D4406658-1B111	301.467
D4009947-1B83.5	317.184
1129298-1B99.1	328.967
4262052-	328.967
2281402-1B98.7	330.048
1092395-1B103	332.234
D3948264-0	332.234
D5573430-1B82.2	333.594
1089962-1B83.6	334.944
D2277027-1B104	336.294
D1152951-1B82.8	338.101
D1146501-1B83.1	338.742
1083702-1B99.9	338.742
2257474-1B83.1	338.742
D4005479-1B72.4	340.372
983080-1B84.4	340.372
D3948017-1B74.9	340.372
1088109-1B84.8	340.372
1251545-1B102	340.517
D4536416-1B74.9	341.982
D2291619-1B84.5	341.998
D4410013-1B74.90	342.487
1151197-	343.014
4329248-1B89.9	343.03
1110983-	343.046
D1120369-1B101	343.062
D1164118-1B103	343.073
1067620-1B67.4	343.073
D5332910-0	343.849
D1230758-1B51.3	344.794
D1117474	349.172
D3955162-1B48.8	352.879
D3961355-1B66.2	354.708
2261275-1B81.6	365.4
D3939643-1B51.3	365.689
D1082794-1B85.8	365.941
1184593-1B48.8	366.145
D3533704-1B51.3	366.478
1003611-1B86.2	366.681
3022990-1B84.5	367.014
4910323-1B76.4	367.014
D1380063-1B85.6	368.645
D1377686-1B86.2	369.036
1020503-1B94.7	369.72
1093885-1B83.3	369.72
4993738-1B82.7	369.72
1000399-1B86.2-0	369.72
1128044-1B85	369.72
1103424-1B86.8	369.72
D4992556-1B60.8	371.351
1128282-1B80.8	372.981
3944663-1B63.9	372.981
3021598-	374.063
D1135339-1B72.7	374.063
11313550--0	374.063
D5325402-1B46.2	376.715
1132391-1B71.5	377.344
1091115-1B76.3	377.882
D4008773-1B53	377.882
4008773-1B53	377.882
D1120267-1B73.3	381.312
D3937485-0	389.947
D3024800-1B51.3	398.076
4993501-	398.076
D4395916-1B66.8	399.158
D4408513-1B63.9	399.944
D7326344-0	403.364
D1120151-1B40.80	407.824
D5993135	412.454
D1382817-1B33.4	413.052
7342563--0	414.133
3029271-1B51.3	414.133
1088268-1B51.3	414.133
1107243-1B41	414.133
D4991085-1B49.40	416.313
D4989282-0	418.516
D7874226-0	421.832
1128678-1B66.2	421.832
1083840-1B68.6	421.832
D4261902-1B61.7	424.259
3939959-1B51.3	425.395
1019670-	426.111
D1241783-1B51.3	428.376
D1265754-6B30.4	430.797
D2333303	441.961
D5332387-1B51.3	451.39
1151398-1B43.5	451.39
D1208560-1B45.3	454.57
D5350163-0	455.782
D3533277-1B45.3	456.347
1201416-1B48	468.735
D5323716-0	481.083
D4005387-1B46.2	495.98
D1011232-1B51.30	497.17
D2294195-1B20.50	497.17
D3951963-1B51.30	497.17
D3952962-0	502.231
D4395187-1B51.30	502.231
D4993883-0	507.297
D4008728-1B51.3	512.251
D5350034-1B4.19	513.458
D1242215-1B8.410	517.954
D3022546-1B7.790	519.068
Group 1D
D2241625-1D113	0
D5410471-0	38.008
D1083591-1D88.2	42.738
D3028436	47.064
3064833-1D76.3	51.783
D4910014-0	54.036
D1013365	66.029
D4543396-1D82.4	69.712
D1085746-1D82.5	87.783
D3958960	124.941
D4541135	139.528
D3955393	148.367
D3532919-2A111	153.215
D1233583-1D54.3	165.693
D1144446-1D53.2	166.966
D5410348-1D57.5	169.952
D2255485-1A246	170.771
D1132622-1D51.6	173.536
D7346882-0	174.99
D3954473-0	175.603
D4992571	178.036
1209930-	181.101
D2249979-1D52.2	181.257
D2350869-1D57.5	181.638
D4260989-0	182.186
D3022973-1D51.6	195.293
D7940433	211.867
D5410513-2B81.70	219.632
D1204511-1D29.9	230.916
992285-1D31.8	233.789
D1034276-1D28.5	233.789
D14821484-0	235.981
D5410485-7B42.50	237.744
D4540642	238.825
D1249575-1D24.9	242.37
3940296-1D24.9-0	244.206
D4394745-0	244.206
D2322679-1D25.40	246.959
2243260-1D36.2	247.584
D1090476-1D35	251.974
D3947395-1D46.8	257.058
1019993-1D25.3	262.738
D3026391-1D25.3	265.013
D7352169	305.1
D5328835	317.584
D2248136	326.004
D55576602	343.853
D39663728	411.145
D55576764	411.715
D2242813-1D89.1	450.46
D3935186	500.615
Group 2A
D1724576-0	0
D2276315-2A8.29	17.279
D4409291-0	28.289
D4003184-0	29.601
D1698915-2D20.9	31.314
5370763--0	31.314
D5346474-0	31.314
D5567130-0	31.879
D3952053	33.25
D7337033-0	35.959
D1126914-2A16.2	39.007
D4405948-2A65.90	39.007
7478659-2B90.4	39.238
D4542122-0	39.543
D4405513-0	39.822
1121993-2A8.29	40.08
D4404574-2A65.90	40.08
D4005190-0	40.31
D4542778-2A65.9	40.627
D1265934-1A160	40.776
D5993311-0	41.477
D5582640-0	42.793
D4411352-0	44.429
D7491353-0	44.429
D2286150-0	44.429
D1381243-2A8.290	47.189
D7930471-0	48.83
4909922-2A12.3	49.911
1092886-2A9.97	49.911
D4008184-0	49.911
D1108603-2A8.290	49.911
D1267290-0	51.758
D6042095-0	53.654
D4003089-0	53.987
D1380314	54.26
D1113542-2A8.29	54.26
1088511-2A9.93	54.26
D1765363-2D10.3	55.77
D3952799-0	58.377
D2276249-2A8.290	60.295
D1135891-2A8.29	64.476
D1267813	69.083
D1113355-2A8.290	70.268
D1111673	74.728
D1121891-2A16.20	75.608
D2280536	76.776
D1261936-2A8.290	77.292
D4407127-0	77.405
D5359637-0	77.496
D6035999-2A8.29	77.496
D3945406-7A20.9	77.496
D1267557-0	78.577
4009970-2A65.9	78.577
D3384842	86.081
D5577984-0	92.357
4993583-	92.357
1126914-2A16.2	92.357
D5993674-6B22.70	93.988
D3026469-2A8.26	97.008
D3952334-2A9.47	100.841
D1126273-2A8.26	102.587
1061639-2A16.2	104.168
D3959610-0	104.89
D3957330	104.997
D1680684-2A13.3	104.997
D4991662-6D32	108.313
1140680-2A8.29	112.204
D5580103-0	112.204
3951942-2A13.3	112.204
D3532991-2A13.3	113.285
D2333916-2A8.26	114.888
D3938699-0	116.546
4003184--0	117.133
1089011-2A16.2	119.107
D1089011-2A16.2	119.316
D1144414-2A2.05	123.392
D1228033	128.536
1084265-2A16.2	132.15
D1228270-2A11.6	132.15
D4393775	132.15
D7347550-0	137.234
D1049491-2A76.3	143.516
D5583106-0	145.418
1038630-2A18.1	146.779
1279811-2A22.2	147.317
4411853--0	147.854
D4541897-0	150.04
D4396694-0	151.122
5970512--0	153.869
2264948-2A28.1	153.869
3064836-2A29.8-0	161.98
1018775-2A29.8	161.98
D2255628-2A45.6	167.04
2260325-1A204	169.226
7333774--0	171.435
D1115544-2A47.90	171.972
D3941081	182.836
1080620-	185.062
1E+08-2A36.4	189.312
D4538126-0	194.622
D4536662	197.032
D4439941-0	210.585
D3942415-2A64.3	211.209
D1252842-2A58.2	211.812
D7492124	217.211
1361487-5B59.1	219.202
1074803-2A66.9	220.136
D4440052-4A81.9	220.136
D5993234-0	220.136
1083267-2A65.7	220.136
1090508-2A68.6	220.136
D5993249-2B75.2	221.37
D5993304	224.76
1215845-2A66.9	228.415
D3944344-2A66.9	228.415
1060708-2A67.5	228.415
D4005021-2A67.6	230.786
D1201396	234.503
1863020-2A65.7	239.682
D11913233-0	242.205
1128135-2A68.6	244.252
D1099943-2A69.4	245.169
D4262236-2A62.6	246.032
D4405535-2A68.6	246.624
D7349974-0	247.215
D1094436-2A68.6	249.245
D1233091	249.935
D3949788-2A68.6	249.935
7487394-	249.935
D3027378-2A68.4	249.935
7492093--0	249.935
D4021477-2A68.5	249.935
D2288945-2A68.9	251.565
D3952318	251.565
D4394349-2A68.5	252.646
1071231-2A68.6	252.646
3023869-2A68.6-0	252.646
D1401240-2A68.8	254.582
3934726-2A69.2	255.228
D55576755	255.901
2333015-	257.531
4544243-6D5.29	257.531
D3934726-2A69.2	257.531
D7318411	258.612
5357553--0	259.15
D7346592-0	259.872
1216842-2A70.3	261.879
1143754-2A70.3	261.879
D1094047-2A68.6	263.726
D5411148-0	265.617
D1220072-2A69.5	266.311
992420-2A70.8	269.542
D1161335	270.623
2257424-2A69.4	272.254
D5373378-0	272.254
995142-2A68.6	272.254
1093144-2A71.1	272.254
D1862130-2A71.1	273.884
1161335-	274.965
D7331301-0	274.965
3570146-2A72.2	276.425
D1204880-2A71.6	277.13
1714591-	278.212
3064550-2A71.4	278.212
D1107699	278.212
4397553--0	278.372
3064474-2A71.9	278.517
2281236-2A71.9	278.747
1725676-2A71.9	278.747
4536629-2A71	278.86
3950937-2A69.1	279.042
D1714591	279.283
5578491-2A67.8	279.487
D3936367-2A71	279.846
1161545-2A76.1	296.847
D1264813-2B75.1	297.066
1005784-2A75.5	297.431
D1384853	298.638
1141192-	300.657
D4394359	300.657
1077356-2A76.1	300.834
D12770298-0	301.237
5050421-2A76.1	304.245
3959842-2A76.1	306.131
D3935410-2A77.30	306.131
D2276294-2A77.3	309.464
D3025920-2A77.3	316.148
D1348966	320.387
D2304625	336.568
4992244-2A87.3	337.105
D4537093-2A87.4	338.186
2248858-2A87.3	339.817
D1094180-2A87.30	339.817
D3025810-2A870	339.817
1022408-2A87.3	339.817
D1089084-2A87.4	342.763
D4990717-2A87.50	348.287
D3953977-2A87.3	356.385
1132784-2A90.2	362.698
1053641-2A87.9	362.698
D2314551-2A89.6	366.484
D1249612-2A90.60	367.429
4537571-2A89	368.2
D2309749-2A90.60	368.2
D4008441-2A91.1	368.64
D4008120-0	368.838
D4008069-2A90.9	369.783
1299453-2A89	370.788
1864661-2A89.6	371.445
2253029-2A90.2	371.445
1201814-2A92.1	371.445
4406906--0	374.193
D1104157-2A95	374.193
D1274208-2A93.5	374.736
3222539-2A104	389.596
D3942205-2D131	392.361
1096734-2A109	392.92
3956868-2A111	400.517
D1687703	403.102
1218546-2A115	410.21
D997272-2A1170	418.864
4003219--0	419.945
D4989872	419.945
1080724-2A117	421.026
1021420-2A117	421.026
1097627-	422.403
1126296-2A118	423.736
4991084-2A117-0	423.736
3946769-2A120	423.736
3020554-2A118	423.736
3064393-2A118	423.736
1090021-2A120	426.796
D1003691-2A120	427.366
D3958168-2A1200	429.435
5370736-2A121-0	431.957
5323581-2A121-0	431.957
D1119613-2A1210	434.149
D4540685-0	435.785
1125988-2A121	435.785
4396059--0	435.785
1230056-2A120	442.341
D1399786-2A120	443.052
D4396549-0	446.488
D1143407-0	447.026
D1101524-2A1240	448.112
D3534191-2A1240	449.964
D1207658-2A125	452.493
D995632-2A122	455.241
1090706-2A122	455.241
D3941660-0	456.871
D1202172-2A1220	459.057
D1695806-2D151	462.265
D3533955-2B107	466.289
D2310111-2A1230	470.307
1247908-2A124	471.816
D5570696-0	471.816
D4004626	477.484
D4539315-2A1240	482.901
D3960597-0	484.426
D4394917-0	487.186
D4394720-0	490.869
D3943761-2A1240	493.156
3572733-2A124	496.948
D4990455-2A1240	496.948
D3533146-2A124	496.948
D5346080	498.03
3533784-2A124	499.111
D3960440-2A124	499.111
D4992323-0	499.111
D1297047-2A124	500.383
D3937788-0	502.374
D3959855-2A124	507.809
1090417-2A122	512.17
D2279439-2A1220	514.351
D4540379-1D111	526.884
Group 2B
D4536994-2B107	0
D5578458-0	7.293
D1262825-2B1070	12.241
D26671914	16.754
4989959-2B107	16.754
D2255666-2A124	18.385
D2250110-2B75.1	20.571
D5338356	20.571
5582802-1A77.3	20.571
D1282376-2B1070	22.757
3944399-2B107	24.521
3026841-2B107	26.395
D3935137-0	27.106
D4404180-0	27.795
D3959973-2B1070	28.816
D5332013-0	29.87
1152998-2B107-0	32
6044034--0	32
1130287-2B104-0	33.559
D1116857-2B107	35.818
D1202073-2B106	38.34
D4009165-0	39.651
D1081780-2a1070	40.189
D3533754-2B107	41.205
D2349636-2a1070	42.813
D3020935-2B1070	48.607
D3027557-2a1070	53.691
D5331545-0	58.134
D1216980-2B1070	63.266
D3942721-2B1070	63.266
D1056794-2B107	63.266
D6010974-0	63.266
D3020714-2B1070	67.808
D4989737-2B1070	71.809
4989372-2B107-0	74.006
D5332410-0	75.499
D4539165	77.362
D1228032-2B1060	79.873
D1096069-2B110	79.873
D1106218-2B106	81.814
D4405780-0	83.956
D2256918-2B107	86.226
D3025005-2B107	87.845
D3021814-2B107	96.321
D1125790-2B105	102.938
D3533945-2B1070	105.613
D1363752	108.062
D4989270-2B107	108.062
D1124241-2B106	109.693
D1152717-0	109.693
D4538624-2B1070	109.714
D3951561-2B1060	109.725
1305861-2B107	110.703
D1404930-2B107	110.81
D3954195-2B1050	114.097
D3949870-0	118.581
D1006874-2B107	118.581
D4535922-2B1070	118.795
D4406723-0	119.284
D3064525-2B107	122.424
D1237882-2B1070	124.61
D3533731-2B106	125.691
2292409-2B107	126.121
1767912-	126.561
D3937613	127.588
D1378214-0	130.234
D4003760	136.317
D3030024-2B107	141.913
1240202-2B107	144.751
D4543145-0	146.04
1151379-2B107	147.138
976869-	149.402
D4536050-0	150.5
5323543--0	151.129
10592751--0	158.826
D3939083-0	162.142
D1092776-1B149	168.589
3029354-2B96	171.768
D1224531-2a90.6	177.25
D3960459-2B95.7	180.333
D1197136-2A73.7	182.024
1240027-2B92	190.564
3027233-2B90.6	194.646
3028561-2B92.3	195.286
D7331014-0	200.093
D3025057-2B91.5	207.535
3025057-2B91.5	207.76
1108614-2B90.3	208.114
D1116952-2B90.3	208.114
D3950208-2B88.8	217.356
D3940388-0	219.503
D3938704-2B89.40	219.992
1216443-2B89.9	220.207
D978250-2B89.50	220.475
D3533236-2B89.10	220.743
D3023839-0	220.743
D1216443-2B89.9	221.264
D981378-2B89.5	221.818
D1213577-2B86.50	221.818
D1062810-2B89.5	221.818
D5332551-0	224.566
D2258947-2B89.50	225.866
D4395796-2B89.10	227.282
D3034425-2B91.8	231.766
D1080672-2B89.50	235.993
D3943632-2B88.40	237.447
D3948036-0	238.403
D4410949	240.033
D5410736-2B89.4	240.033
3064518-2B89.5-0	240.318
D3384744-2B89.1	240.57
D2268503-2B89.5	240.57
D5332558-0	240.859
D1124326-2B89.50	241.106
D3951594-2B89.10	241.106
D3939162-2B89.10	241.106
1367534-2B89.9	241.293
D4989266-2B88.80	241.642
1248929--0	241.642
4407601--0	241.642
23884195-2B89.5	241.642
D1023808-2B89.40	244.97
D1102997-2B89.50	247.167
D1066541-2B89.9	248.798
D1283906-2B89.40	248.798
D1270378-2B89.5	251.236
D4406317-0	254.787
D1093683-2B83.8	258.194
1022282-2A125	258.194
3024470-2B86.5	258.194
D3956613-2B88.5	258.194
3025369-2B88.5-0	258.194
D3533507-2B88.50	258.194
D4396505-0	258.194
D3944716-2B87.5	259.83
D4990365	261.467
4017517-2B87.6-0	261.467
D4991253-2B89.20	262.548
4398293-2B87.6-0	262.548
D2337165-2B89.4	265.076
D4395050-2B89.40	266.922
D1115613-2B86.50	266.922
D1048964-2B89.90	267.455
D3026000-2B89.50	268.008
D5971225-0	268.6
D1367534-2B89.9	269.084
D1112613-2B89.5	269.084
4911146--0	269.293
D5333037-2B89.50	269.668
D2365778-2B83.8	273.386
D990988-2B89.90	279.766
D1106796-2a86.5	287.114
1124239-2B88.4	290.585
D3027473-2B90.3	290.585
D4439684-0	290.585
1022665-2B86.5	290.585
D1162100-2B88	291.123
1266847-2B86.5	292.204
1242662-2B89	292.204
D3384626-2B89.50	292.204
D3533548-2B89.1	293.834
D3949808-2B89.5	296.832
D3025258-2B89.50	298.906
D1054657-2B86.5	300.366
D1091626-2B86.5	301.66
D5332402-0	305.395
3033178-2B86.5	308.149
1221834-2B86.5	308.149
4540861-2D129	310.897
3940200--0	312.528
2299507-2B76	312.528
1131740-2B85.9	312.528
4991617-2B86	312.828
D1128740-2B85.9	313.064
4993305-2B86	313.353
4409196-2B76-0	313.702
D5323763-0	316.152
D3957323	322.041
D5410597-0	331.782
D3955978	346.027
D5325563-0	351.545
1132751-2B83	354.667
D4541120-0	355.308
4910433--0	355.846
D1093786-2B820	356.6
D1090529-2B830	358.258
D4539341-0	361.068
D1080886-2B82.9	363.692
D7347700	369.781
D3947579	376.808
D3954298	378.883
D982070-2B82.9	378.883
D5412068-2B79.90	380.946
D2324317-2B82.90	381.641
D2324511-2B82.9	382.969
D55576769-0	390.169
D1093229-2B83.1	397.006
D3945666-0	397.799
D1220417-2B82.9	400.029
D985686-2B83.30	402.378
D1093176-2B80.6	405.256
D1341067-2B75.1	405.256
2243154-2B83.8	407.442
D1090391-2B83.1	407.442
D3027493-2B84	407.442
D4991700	409.628
D5992566-0	410.939
D1101482-2B82.9	412.869
1394722-2B80.6	413.819
D1114085-2B830	416.173
D2322448-2a82.9	418.921
4911131-2B83.8	418.921
D1214816-2B83.8	419.464
3959838-2B83.8	420.551
4910852-2B83.8	420.551
2261229-2B82.9	420.551
4911099-1D56.3	421.632
1072462-2B82.9	422.713
D5411488-2B83.2	422.713
D1105465-2B82.5	430.848
3020786-2B83.1	439.617
D1666905-2a83	439.617
D3937196-2B83.8	439.869
D1202999-2B82.90	440.153
D1202645-2B830	441.784
D1109859-2B830	443.194
D1161184-2B83.2	446.67
1169049-2D48.8	447.273
D3960318-2B83.4	449.459
1125589-2B83.5	449.997
D3951535-2B84.70	450.697
D1083635-2B85.90	452.162
D3941303-2B83.9	454.348
D1089153-2B86.60	454.348
1115117-2B86.4	454.348
D7930389	461.616
D1100824-2a80.6	479.176
3533508-2B81.8	486.748
D2294639	487.286
D3947938-0	487.991
D1270744	490.004
D3956083-2B83.2	491.086
7338646--0	492.167
D1166166	492.167
4910257-2B81.5	492.167
1093246-2B82.4	492.612
D1093246-2B82.4	493.399
3025448-2B82.4	495.424
1234879-2B82.4	495.424
D4405196-2B82.3	495.424
7337012-2B81.4-0	495.424
D2259939-2B82	495.424
D1271519-2B80.6	495.424
D1156462-2B82.4	496.51
D1266142	499.264
D1276328-2B82.40	500.575
D1373543-2B81.2	501.226
D1259504-2B81.7	502.51
D1230859-2B81.2	507.582
D1278458	513.707
1092789--0	518.922
2279719-2B80.6	518.922
1083601-2B80.6	518.922
1136141-2B81.7	518.922
2254168-2B79.4	523.394
D1092733-2B80.6	523.932
1092733-2B80.6	523.932
5411999-2B77.4	526.404
1090729-2B79.8	527.207
3961448-2B81.8-0	527.745
D5331839-2B69.50	528.04
D3022264-2B80.10	528.281
D3021490-2B79.90	529.362
D1228077-2B80.30	530.75
D4005584-2B810	531.935
D1075957-2B81.4	532.198
D1128165-2B78.9	533.083
D9364913-0	533.147
D3025396-2B79.9	533.147
D1129007-2B78.30	533.147
D1279167-2B78.7	535.895
D5324039-0	538.081
D4439949-2D128	538.081
D5411971-0	541.346
D3949824-0	543.392
D4537608-2B80.50	548.702
D4539348-0	548.702
D4003580-2B78.70	548.702
D3938681-0	550.068
D1121241-2B80.4	551.412
D3957876-2B79.70	553.242
D4539136-0	554.127
D4538827-6B31.5	554.127
D4411283-0	554.127
D3952378-0	554.127
D7343126-0	554.127
D1272036-0	554.127
D1113629	555.208
D1266877-2a79.10	556.838
D3024133-0	556.838
D5331772-0	557.92
D3953956-2B78.7	557.92
D1254970-2B78.70	559.55
D1670718-2B79.30	560.522
D3034570	560.758
D5333003-0	561.659
28620404-2B78.4	561.707
D1254283-2B80.70	561.707
7337455--0	561.707
D4439448-2B80.50	561.707
5324600-	561.707
D1702906-2B78.7	561.707
4989011-	563.338
4990585-2B76.5	563.338
4988953-2B78.9	563.338
D4405251-2B78.60	563.338
D5325266-2a78.9	563.338
D1668286-2B78.8	563.338
D1095403-2B78.9	563.338
D1230845-2B78.9	563.391
D1020809-2B78.5	564.26
D4541019-2B78.5	565.5
3025235-2B78.9	566.037
D1109600-2B78.8	566.037
999303-2B78.6	566.123
D4989250-2B78.7	566.337
D3941004-2B78.6	566.573
1094571-2B78.9	566.573
D2327911-2B78.5	566.573
D1127835-2B78.6	566.573
D4394896-2B78.6	566.573
1136419-2B78.9	566.814
1070846-2B79.6	567.109
D1097415-2B78.9	567.19
1164131-2B78.6	567.248
D2294753-2B78.5	567.802
D3025235-2B78.9	568.14
D1233877-2B78.9	568.927
D5332168-0	570.123
1079807-2B78.3	570.883
D3026810-7B21	570.883
D1159896-2B78.3	571.964
D1118168-2B78.30	572.931
1126009-2B78.3	573.42
D3533724-2B78.3	573.58
5350050-	573.58
D987447-2B78.5	575.211
1044378-2B79.7-0	576.495
1072553-2B78.3	577.238
4911205-2B75.6	577.372
D3026509-2B78.6	577.372
13026210--0	577.506
985387-2B78.3	577.608
D1163107-2B78.3	577.908
D1254090-2B78.30	578.989
D2276879-2B78.3	580.218
1107303-2B78.5	580.518
D3950864-2B78.4	581.594
D2299734-2B78.4	581.69
995800-2B78.3	581.69
D3533944-0	581.69
D4733639-0	581.69
D2299442	583.321
D4396146	584.952
D1104836-2B83.4	586.937
D3022217-2B78.3	588.215
D3936705-2B78.4	588.215
1376860-2B78.4	588.215
D3946214-2B78.3	588.37
D1061869-2B83.7	588.833
D1864719-2B78.20	590.935
D2275955-2B78.30	592.565
1256282-2B78.3	595.313
988766-2B79.3-0	595.313
D3385603	598.067
4395186--0	600.821
D3533935-2B78.3	600.821
D1101204-2B75.1	603.349
D4009619-7A46.5	605.007
4009619-7A46.5	605.903
5364489-	606.268
5411737-2B78.3	606.268
4008738-2B79.7	606.268
2276166-2B78.3	606.268
1118666-2B78.3	606.268
D4989731-2B78.30	607.898
D5324084-0	608.161
1019527-2B75.1	608.434
1012240-2B74.9	608.783
2258620-2B78.3	608.992
1094298-2B78.3	608.992
D4733920-2B78.3	608.992
D4405156	610.073
D1072425-2B78.3	610.357
D1084509-2B78.3	610.609
D1204876-2B75.1	610.609
D3959750	612.24
D2303220	613.321
D4261891-0	613.321
998492-1B126	613.321
1061891-2B67.5	613.321
D1024991-2B75.1	613.321
D4540417-2B77.70	617.496
D3533715-2B75.9	621.717
D1093839-2B79.30	621.98
D4439873-0	622.254
4439513--0	623.1
D7353746-0	623.708
D4009146-2B73.70	623.869
D3943329-2B85.50	623.869
D1208800-2B77.2	624.732
D1116423-2B77.2	625.486
D4409136-0	626.567
D1091761-2B79.3	626.567
D3022536-0	626.567
D4537310-0	627.24
1092549-2B82.8	629.859
D3951169-2B73.3	631.922
1059635-2B75.1	632.492
D2301818-2B74.1	633.661
1771276-2B75.4	633.838
D4541093-0	634.343
1118432-2B75.1	635.277
6043605--0	635.277
D3957393-1a195	636.571
D1106186-2B74.1	640.682
D3941108	642.153
D3940148-2B74.40	644.653
D3064801-2B74.10	644.653
1125655-2B75.5	644.899
D3027825-2B74.4	645.189
1205940-2B76.1	645.21
6036397-2B74.4	645.264
D4539485-2B73.9	646.187
D1213971-2B72.2	646.267
D5324159	646.267
D1112920-2B75.5	646.267
1082514-2B75.8	646.267
2326994-2B75.1	647.694
D4409810-0	648.584
D1001493-2B75.1	649.463
D3024538-2B73.9	650.95
D26673412-0	651.678
D3954123-2B73.8	651.678
D3943565	653.132
D1108320-2B74.3	653.843
D1024258-2B74.5	653.843
D1219614-2a62.6	654.38
34875956-	655.075
D2290258-2B73.6	655.824
D1236840	656.818
D3939258-0	661.179
D3939460-2a73.5	663.505
D1115511-2B73.9	665.39
D3947581-0	665.39
4405157-	666.058
5324260-	666.466
992116-2B75.1	666.466
1089521-2B82.9-0	667.009
D3533443	667.546
D1105054-2B73.9	667.552
D5332274-0	667.552
1073193-2B73.9	667.552
D4409413-2B73.5	674.734
1863181-2B72.8	683.828
3384989-2B71.8-0	683.828
D1220434-2B71.80	684.49
D3943674-2B74.6	685.511
D3384989-2B71.80	686.527
D3950647-2B74.60	686.527
D3944796-0	687.07
D5567665-0	687.743
D34877967	689.784
D4009514-0	691.415
4990923--0	691.71
D3952361-2B71.8	691.951
1107558-2B71.8	692.532
D3024893-2B75.1	693.026
D3935244-2B70.1	694.107
2257090-2B71	695.188
D4989408-2B72.2	695.188
D1093954-2B63.3	696.199
D4989531	697.351
1008577-2B70.1	697.399
D1107259-2a70.1	698.376
D1863009	698.43
D1110297-2B70.7	698.655
1150066-2B70.7	698.966
D3943445-2B73.9	699.607
1002872-2B70.7	700.513
D3222411-2B71.8	702.216
988088-2B66.3	704.402
D4410407-0	704.402
D3946688-0	704.402
D3532857-2B71.30	704.616
D4407890-2B71.7	704.938
D986691-2B70.7	704.938
D2374085-2a71.30	706.757
1110297-2B70.7	709.313
D1228364-2B70.1	709.313
D1226526-2B70.10	711.499
D4990828-2B70.50	713.13
D4539778	715.321
4398051-2B65.2	716.408
D1265490-2B73.3	716.408
D1066611-2b63.4	724.349
D5411526-2b64.5	724.795
D1106989-2a61.9	725.025
D1051290-2b63	725.116
D4439524-0	725.822
D4537108-0	726.646
D4990945-2b62.5	727.728
1164950-2b63.4	727.728
1086078-2b63.4	727.728
1237800-2b62.5	727.728
D1125902-2b61.9	727.931
D4989629-2b62.50	728.264
5411527-2b64.5	728.801
988548-2b61.9	728.801
D3938783-2b63.4	728.801
1009854-2b63.4	728.801
D1126090-2b63.4	728.801
D3533424-2b63.4	728.801
D1124883-2b63.4	730.08
D4393929	731.276
D990030-2b62.9	732.384
D5323433-2b63.4	733.258
5579655-	735.31
D3960331-6a23.8	735.31
992759-2b67.4	735.31
4005752-	735.321
4405125-2b63.1	736.249
D4405125-2b63.1	736.933
3028668-2b62.2	738.569
1093808-2b67.4	738.569
D4990219-2b62.50	738.569
3064556-2b63.4	738.569
3029109-2b75.1	738.569
3021591-2b63.7	741.885
4008227--0	741.885
4544256-2b63.4	744.072
4988971-2b62.5	744.072
D17572731-0	759.337
D1206897-2b63.7	774.646
D1209479-2b75.1	775.232
D15320257-0	808
D1248465-2b65	856.478
D2366453-2b60.8	885.032
4538277-2b49.3	892.616
1220407-2b48.9	892.616
3026327--0	892.616
4911116-2b49.9	893.154
D3947942-2b50.1	893.154
977989-2b54.3	893.751
1674866-2b51.4	898.159
7487389-	898.159
D6036910-2b43.8	900.384
D4409874-0	919.983
7487542--0	924.766
D7330989-0	927.171
4007968-2b33.7	932.095
D3935062-2b33.30	932.095
D3955087-2b340	932.095
4911008-2b34.5	932.095
D3023560-2b34.3	934.281
D4394912	936.073
2279163-2b34.1-0	936.995
D4540151-0	936.995
7173881-2b33-0	937.495
D4537710-2b34.70	938.071
D1282072-2b32.9	938.242
4407732-2b34.2	938.607
D3951460-2b32.9	938.607
D1228087-2b34.1	938.607
3033925-2b32.9	938.607
D1271409-2b32.9	939.694
D4537419-2b34.5	940.497
D1110549-2b33.2	943.426
D5410645-6b45.2	948.617
1091382-2b32.9	953.101
3020982-2b32.8	953.101
D995804-2b34.30	955.432
D1103032-2b30.5	963.404
3025782-2b29.4	964.486
D1105492-2b30.5	964.486
4910292--0	968.117
D1116856-2b28	970.583
D2275350-2b28	975.091
1047040-2b28	979.569
1136582-2b28	979.569
D1206282-2b29.60	986.652
D3937247	998.979
3943373--0	1005.49
D3943373-0	1005.49
4993300-2b26.5-0	1005.67
D4408244-0	1006.29
D5332524-0	1008
D4539535-2b26.70	1011.53
D3024915-2b26.70	1013.72
D1087702-2b25.50	1018.69
D1123094-2b28	1019.54
1100086-2b26.2	1020.95
D3064844-2b25.5	1020.95
D4404281-2b22.6	1022.58
4909375-	1023.39
D4541016-0	1025.21
D1251215-2b23.20	1028.75
1216635-2b24.8	1033.09
984282-2b22.6	1033.09
D1105670-2b22	1033.09
1010107-2b22	1033.09
D4395682-2b23.1	1035.28
D4540510-0	1035.28
D3934341-0	1041.25
4539107-5a69.2	1046.61
1104531-2a7.13	1051.09
3945623-2b12.6	1051.09
D5332952-2b13.8	1051.09
D3943994-0	1051.09
D4911212-0	1051.09
4911212--0	1051.09
1667741-2b13.1	1052.51
D3023225-2b12.60	1053.25
D4394448-2b14.60	1053.79
D4002884-2b14.40	1053.79
D4990234-2b13.8	1053.79
D4989699-2b13.8	1054.51
D4990480-2b14.4	1057.07
D3957715-2b12.9	1059.25
D3533193-2b12.8	1062.57
D1228216-2b12.4	1062.57
D1315619-0	1069.92
1275640-2b11.3	1071.68
1199768-2b8.17	1071.68
D1088696-2b8.17	1074.78
2282736-2b7.42	1077.19
D3534262-2b12.60	1077.19
D3938305-2b8.170	1078.1
D1234696-2b12.30	1080.03
D1103882-2b11.9	1081.1
D1088282-2b12.3	1085.45
D1253019-2b7.220	1085.45
3938286--0	1086.64
D12746146-0	1091.82
D5331752-2a2.380	1103.69
D4404840-2b0.980	1109.98
D3533217-2b0.67	1111.06
D4989818-2b0.67	1111.06
D4395915-2b0.67	1111.06
D4261288-2b0.67	1111.49
D5411361-3b35.5	1112.44
D996002-2b0.57	1114.32
D1268106-0	1116.5
D7341785-0	1116.5
D3956011	1116.5
D4394250	1117.75
D2278828-2b0.57	1120.21
D1018914-2b0.57	1124.21
D7930461	1124.21
D981863-2b0.57	1126.4
D4411822-2b3.86	1126.4
D4394879-0	1126.4
D1035639-2b0.57	1128.59
D3534242-2b0.67	1130.22
D4411367-2b0.9	1133.31
D1143449-2b4.64	1135.83
D3534040-2b2.21	1143.95
Group 2D
D2274461-2B106	0
D5331475-0	33.841
D4993376-0	44.077
D1151242-2B106	50.755
D983561-2D148	54.3
D3024661-2D145	58.784
1394740-2D145	62.687
1219098-2D144	62.687
D5359124-2D1510	64.873
D1216920-2D1440	69.357
D1092500-2D142	77.922
D2314495-2D145	82.605
5969879--0	87.453
D5573106	90.507
D1092144-2D139	106.643
D4396404	108.869
D3028352	113.038
D1238409-6B25.3	120.096
D3941733-2D130	130.881
D1123110-2D131	134.905
2248264-2D132	137.664
D5411217-0	137.664
3023945-2D124-0	139.85
4395595--0	139.85
D5410865-2D130	140.931
2252423-2D135	143.134
D3938243-2D128	144.748
D1242218-2D135	148.064
D3533414-2D130	148.064
D1123347-2D130	149.145
7492030-2D132	149.656
D3953029-2D1280	150.22
1242218-2D135	151.067
D3945250-2D129	151.838
D3024263-2D130	153.468
979520-2D130	155.655
1252973-2D132	155.655
1143584-2D132	155.719
D1230386-2D130	156.663
D1102900-2D128	156.733
2255427-2D132	157.683
D2255427-2D132	158.896
4004359-2D130	160.526
1136330-2D132	160.526
1255389-2D132	160.526
D7349867-0	161.607
D5969974-2D1260	162.688
D1112630-2D132	162.688
D2305334-2D129	167.102
D7353207-0	173.451
D3023049-2D128	178.518
D3031780-2D129	178.518
D1151160-2D129	181.857
D4911241-2D1300	190.766
D3533720-2D128	191.934
D4538229-0	207.96
D4538175-2D130	207.96
9724898-	209.591
3020796-2D50.2	209.591
D7492515-2A9.03	210.672
1228086-2D121	211.459
D4329441-0	214.513
1863060-2D131	219.573
D7348777-2D128	220.654
2257545-2D120	220.654
1238091-2D120	221.632
D3939798	222.62
D2303485-2D128	226.743
D1283208-2D128	232.62
D1162529-2D107	248.838
D5323434	259.477
2244572-2D90.8	263.356
D5332256-2B41.5	267.247
D995055-2D87.2	278.531
D4993099	303.04
D4991532-2D71.10	311.675
D4398353-0	319.161
D11862839	321.908
D1279451	321.908
D1383239	322.446
D1383729	322.446
D1231149-2D72.5	326.918
D3021670-2D70.8	330.418
D4909362	334.228
D1694617-2D70.8	337.681
D3954554	339.113
D1270439	339.113
D1115241-2D70.8	340.194
D1280033	343.522
D1208427-2D70.8	345.719
D1117921-7A79.4	349.207
D1297130-2D70.3	361.548
4993285-	371.347
D1268308-2D60.6	382.792
D3026021-3B45.7	393.703
D1127436	396.029
3951391-2D59.1	397.786
D1125949-2D58.8	398.524
D1160995-2D58.8	398.524
977602-2D69.8	400.155
1238701-2A120	400.155
D1396937-2D54	401.307
D3022509-2D580	403.143
D1073841-2D58.5	409.201
D1281983-2D58.8	415.344
D1218510-2D56	415.936
D5332767-0	416.474
D2259776-2D56.7	416.474
D1217764-2D59.20	418.104
D7349516-0	419.185
3935001--0	420.267
977096-2D59.1	420.267
D1228236-2D52.7	420.267
D2347706-2D59.8	420.267
D4538082	422.464
D1300720-2D58.4	424.661
D1087119-2D53.8	424.661
D3024843-2D57.6	424.661
1242381-2D57.6	424.661
D1242381-2D57.6	424.661
1396937-2D54	424.661
1098973-2A121	425.199
981469-2D52.7	425.199
981294-2D57.6	425.199
1112925-2A121	426.28
D4992849-0	431.966
D1265989-2D48.8	434.241
D4395921-7B76.1	451.999
D1076603-2D33.2	451.999
D2249013-2D42	459.18
D4992764-0	480.232
D1234603-2D20.9	486.813
D7347063-0	492.956
1242814-2D20.9-0	496.513
2254182-2D20.9	496.513
D1179294-2D21.4	498.704
D1375251-2D20.9	502.365
978273-2D20.9	505.345
1126200-2D20.9	505.345
D1122407-2D20.9	506.486
D4993126	511.417
D1121618-2D18.5	512.58
D7491680-0	513.117
D5324748-0	516.274
1089342-2D12.7	516.882
2245955-2D16.1	517.5
D3960255-2D11.4	517.5
7492456-3B12.9	517.795
D3960415-2D16.1	518.16
D1282088-2D16.10	522.51
3941819--0	526.854
D5992849-0	534.557
6050012--0	542.724
D6050011-0	542.724
D7488796-0	544.443
1024850-2D9.77	545.002
D3020756-2D10.3	558.83
Group 3A
D5332753-0	0
D3034394-3A151	4.094
3024164-6A86.8	7.783
2305845-3A145-0	8.51
D4008059	8.51
D1280354-3A1510	11.632
4410904--0	12.91
D4993402-0	13.448
D4395703-3A149	13.641
1022198-3A149	14
2275805-3A147	14.597
1694933-3A146	17.227
4993486--0	20.026
23919708-3A133	22.217
D4543196-3A134	25.791
2276255-	29.815
D1267299-3A1450	31.319
D7342808-0	34.197
D4539975-0	35.114
D1161057-3A134	36.47
D3385135-3A132	38.561
D3954624	40.424
1033170-3A133	41.505
1026080-3A138	41.505
4989119-3A130-0	42.043
2256563-3A130	42.58
D3570845	42.58
D3939098-3A1300	42.58
1138471-3A138	42.58
D1238881-3A1320	45.34
3954722-3A126-0	56.044
D3945798-6A14.2	56.044
3028597-	57.941
D1010324	59.86
D1265573-3A125	63.756
D4539673-0	66.759
4733502--0	68.158
3222270-3A125	68.696
D3937840-3A125	69.777
1694753-3A122	86.815
2256792-3A125	86.815
D4411638-0	88.445
D4009937	89.037
D5345478-0	94.406
1203001-3A125	97.403
2276075-3A117	97.941
2257745-3A117	97.941
1090686-3A117	97.941
D3937981-3A120	99.572
D1108524-3A1170	104.05
1087626-3A117	106.241
985381-3A118	106.241
1241567-3A117	106.241
D1061488-3A117	109.153
D4394686-0	115.025
3064714-3A104	115.585
1214798-3A107	116.682
D4439988-3A108	118.902
3022046-3A108	121.172
D5332955-0	122.847
D4440048-0	127.877
D1270298	170.62
D5332987-3B92.90	191.032
D4405081	216.449
D1004110-3A101	242.899
D1125166-3A104	243.49
1097070-	244.577
5582066--0	253.326
3064674-3A75.9	253.326
995376-3A75	254.555
D5968506	257.717
2255490-	261.034
D1086515-3A75.7	261.034
D1093213-3A73.3	261.034
1007203-3A73.5	261.034
1093213-3A73.3	261.034
4910100--0	264.35
1045220-3A72.6	264.35
D1269256	269.677
D2275850-3A65.7	276.884
983153-3A64.4	276.884
7350408--0	277.189
D7349387-0	277.42
D1673590	277.42
D5367282-0	278.61
D1096288-3A65.4	279.637
992268-3A62.3	280.696
D1236370-3A64.4	283.41
4909893-	284.815
D4003250-3A65.10	288.665
5323857-3A64.7	291.685
1089832-3A65.1	291.685
D4540201-0	292.843
D4009766-0	299.637
3956979-3A61.9	299.637
D3573294-3A61.9	299.637
D4733995	300.175
2278246-3A61.9	300.712
D4440279-0	301.25
D3961022-3A61.9	302.881
1126859-3A61.9	302.881
1216949-3A61.9	302.881
3961022-3A61.9	302.881
D5359667-0	305.889
1216643-3A57.7	309.549
D3064459-3A57.9	309.549
3064459-3A57.9	309.549
D1136314-3A57.9	311.735
990692-3A56.4	312.311
D1095884	319.142
1093758-3A50.5	325.406
1220348-3A51.8	325.406
1085203-3A51.2	325.944
1093856-3A50.5	325.944
1253241-3A49.5	330.416
4542458-3A49.2	330.416
5367427-3A49.5	330.416
5325317-2A68.5	330.416
D1012487-3A49.5	330.416
D3956534-3A48.1	331.87
D3945431-3A48.1	332.581
D5339996-3A48.1	333.119
D1075440-3A46.8	335.076
D3956894-3A48.1	336.702
D3025728-3A48.1	337.843
1111624-3A46.8	338.326
D5325368	338.557
3948359-3A48.1	340.37
D3940697	344.088
D1104774-3A46.8	352.085
1078945-3A47.2	353.837
1091514-3A48	356.029
1091277-3A48.1	356.029
D3957161-3A48.2	356.029
3064886-	357.66
1114466-2B88.9	357.66
1254622-3A47.2	357.66
1139799-3A47.2	357.66
D4395024	361.55
1201189-3A47.7	363.737
4397950-3A48.2-0	363.737
D4394600-3A48.2	363.737
1254467-3A47.7	363.737
D2256281-3A47.7	365.923
2256281-3A47.7	366.46
3064920-3A47.7	366.46
3064767-3A47.7	368.091
D3384867-3A47.7	371.407
D4539342-0	372.691
D4992487-3A47.7	374.671
5325278--0	375.208
D4394315-5B34.8	375.208
1147712-3A47.1	377.54
D12735837	382.47
D1255249-3A44.8	383.557
2372947-3A44.8	386.311
D4008344-3A44.1	386.311
D4993464-5A58.4	386.848
4407364-3A43.6	386.848
1076791-	387.679
D5364424-0	388.465
D3942581	389.87
D3936300-3A66.3	390.63
D5331963-3A42.3	392.816
D4404495-0	392.816
D4395225	393.897
D5357384	394.744
D1255457-3A43.5	395.514
D4395820	395.514
D7489031	396.318
D1099884-3A40.6	397.132
1125872-3A44.8	398.762
D4409235-0	399.843
3028248-3A40.6	402.591
1074470-3A42.3	402.591
D1119063	402.591
1075214-	404.034
D9721868-3A40.6	404.756
7487752--0	407.504
D7487752-0	407.504
1078948-3A40.6	409.69
1863851-3A40	413.489
D4260815-3A41.9	414.113
3028164-3A38.8	414.651
D2278441-3A42.7	415.732
2254081-3A49	416.813
1045110-3A38.8	416.813
D1131088-3A30	449.633
D7337569-3A29.9	449.633
1167219-3A30.5	449.955
3954277-3A30.2	450.169
D1167219-3A30.5	450.169
3064793-3A30	450.169
1093449-3A30	450.169
D4329684	456.342
5324311-	467.133
2257915-3A20.3	467.714
4909993-3A20.3	468.306
1084598-3A16.1	476.909
5324886-3A9.78	477.22
D5411683-3A13.10	477.526
4412174-3A15.4	477.67
1007196-3A13.2	477.761
1176628-3A14.4	477.826
2254377-3A14.6	478.207
D3222259-3A15.4	481.942
D1128825-0	485.138
3947371-3A13.9	487.442
1122539-3A14.7	487.442
4396068-3A13.1	487.442
4543543--0	487.442
D1122089-3A11.50	492.502
3025190-3A11.5-0	494.332
D5350072	502.235
1109698-3A4.62	508.518
1218912-3A4.75	510.154
1002934-3A4.75	510.154
D1084913-3A3.58	516.777
D5970508-0	537.053
D1105709-3A4.290	540.569
D2323970-0	543.589
D1767504-3A3.84	546.382
D1228693-3A4.11	547.974
D1150091-3A4.62	555.342
D5410342-3A4.290	560.42
D1250499-0	563.173
D4407326-3A3.92	564.804
1161054-3A2.5	565.509
D1268096-3A0.52	569.227
D4990647-3A2.610	574.294
D1124922	581.791
D1139244-3A0	586.698
D3947489-0	588.879
2278808-3A0.61	588.895
4005342-3A3.32-0	589.584
D3533940-3A2.17	590.818
D1094847-3A0.3	594.767
Group 3B
D4989361-0	0
1148843-3B8.9	6.587
3532697-3B8.48	6.587
D4539278-0	9.334
3022720-3B9.02	10.965
D1772279-3B6.16	10.965
1126025-3B5.25	12.046
D3024855-0	14.232
4910798-2D128-0	15.439
1316209-3B9.17	20.364
D4009566	20.364
5971264-	20.637
D3951250-6B43.90	20.9
D6036674-3A4.62	20.9
D4408574-3B9.02	20.9
4261463--0	20.9
D1321267-3B8.42	25.46
D2277314-3B11.6	29.565
D4538001-3B12.6	34.002
D1381656-3B11.6	40.025
D4395961-0	41.639
D4543419-0	43.291
6038391-3B29.3-0	44.922
1087781-6D47.5	44.922
D1380199-3B12.9	46.003
1377407-3B12.9	47.634
1157327-3B12.6	47.634
D1381504-3B12.90	48.171
4329434--0	48.709
4329487-3B12.9-0	48.709
D4398340-0	48.709
D4396540-0	48.709
4393872-3B12.9-0	48.907
7352957--0	49.245
D1268635-3B18.30	50.513
D1350794-3B13.2	52.878
D7347227-0	54.041
D4018192-3B12.90	55.793
D1370361-3B18.6	59.84
D6039308-0	63.934
D5411726-0	68.249
5411726--0	70.267
D4397846-3B17.6	70.267
1228717-3B16.9	70.267
D6030359-0	71.904
3953479-3B17.8	74.482
D3948020-0	76.296
3064516-3B18.6	79.043
D3384648-3B18.1	79.043
D3953479-3B17.8	79.657
D7343350	86.672
D7335893-0	101.8
D5971467	112.036
D1317207-3B35.4	113.8
D7330998-0	113.8
D4405497-0	114.24
D7351227-0	114.875
3949227-	116.506
D4396730-1A1310	116.506
D1115388-3B121	121.236
D1242819	126.718
D1098883-3B22.8	129.972
D1136932-3B12.6	131.053
D4407013-3B10.10	131.053
3028027-3A4.18	131.053
D3028435-3B22.8	131.59
3028435-3B22.8	131.821
1066712-3B13.7	132.229
D1233878-3B0	136.398
982670-3B10.4	139.634
D3534127-6A23.80	140.465
D3532916	151.823
D5325140-0	162.435
4394467-3B17.4	163.609
D39667643-0	163.609
1218956-3B17.4	163.609
D995209-3B17.20	163.888
998652-3B17.4	164.145
4411981-3B16.3	164.145
D3385528-3B17.9	165.787
4911031-3B17.7	167.076
D1398860	175.609
D3940197-3B17.4	184.378
1089285-3B19.9	189.444
3028574-3B19.1	189.444
D1137761-3B20.6	196.812
4543572-3B21.8	198.78
D3939276-0	201.914
D1348723-3B23.2	203.176
D1123637-3B22.4	205.195
D1096546-3B20.6	207.063
1091357-3B23.6	209.155
D3026492-3B23.6	209.822
D1128851-3B24.90	215.784
1234768-3B24.9	215.784
D3944818-3B21.6	220.579
D6031043-3B28.70	224.17
D4538710	229.379
D4009824-0	231.098
1045049-3B26.5	231.896
D3937649-3B27.9	233.726
D1230304-3B32.80	236.012
D1080574-3B300	239.575
D1120547-2B43.80	242.629
D3946649-3B26.7	244.376
D1271067-3B27.8	245.599
D4007983-0	246.245
D3024865-3B29.5	247.326
D5333053-3B30.30	247.326
D985577-3B30.50	250.114
D1096143-3B31.20	253.179
D3533105-3B300	255.583
D3064384-3B30.5	257.214
D4990602-3B28.90	257.995
D1116928-3B30.8	258.831
D3936142-3B300	259.912
D1674627-3B30.30	260.993
D4991126-3B30.80	260.993
D1767666-3B30.5	260.993
D1228627-3B29.90	263.023
D3533818-3B300	264.351
D5411899	265.339
D3950191-3B300	265.543
D4395999-3B30.8	266.915
1156228-3B30.5	267.016
D4407876-3B29.6	271.052
1257842-3B26.5	274.454
D1114715-3B32.6	278.652
3029174-3B35.5	282.088
D4406169-3B410	293.884
D1072501	299.69
3956246-3B45.5	304.751
D4009944-1B167	304.751
D3941093-3B45.70	304.751
1229938-3B44	304.751
D1052877-3B45.7	304.751
D3384739-3B52.6	307.211
D2294397-3B48.6	309.694
7492042-	309.694
D1112757-3B49.2	310.776
D1695684-3B50.7	310.776
1123753-3B48.6	311.313
D3533846	312.944
D5411500-7A8.730	312.944
D1209537	314.025
D1067894-0	314.644
4988940-1B48.8	316.746
3956013-3B50.3	316.746
D3384628-3B50.9	316.746
D1281128-3B49.5	316.746
D4395934-3B54.8	317.827
D1284349-3B49.2	318.777
6031159--0	319.229
D3025838-3B50.3	319.443
1001115-3B49.2	319.443
3957690-	319.981
1095926-3B49.2	320.518
1025899-3B49.2	321.056
D4002935-3B52.6	321.056
1094752-3B49.2	321.056
3064823-3B49.2	321.056
D5411660-3B52.6	322.686
D1230309-3B51.7	324.873
D1140195-3B49.3	325.41
1082315-3B49.8	325.711
2261819-3B51.6	325.946
D1202260-3B53.3	326.636
D4990882-3B52.6	328.666
4397534-3B49.2	328.666
D1767143-3B52.6	328.666
D5567825-0	328.666
D1864858-3B53.3	330.852
1062024-3B53.3	331.389
D1864901-3B54.4	331.927
3570170-3B52.6	332.163
1094586-3B53.1	332.463
1250327-3B55.1	332.463
3945783-5A89.8	334.094
996025-3B53.9	334.094
D7326164-0	339.762
1061219-3B53.9	344.674
988350-3B53.9	345.109
D4540074-3B52.6	345.356
3935908--0	345.356
D1229755-3B53.6	348.381
4538330-	351.43
D1212439-3B55.3	351.43
3956047-3B53.2	351.43
989932-3B53.3	351.43
4395322-3B52.6	351.43
D4542423-3B52.6	351.43
[truncated: 2,704 more rows]
